# Supplementary material for: Concerted oxygen diffusion across heterogeneous oxide interfaces for intensified propane dehydrogenation
Source: Nat Commun. 2023 May 5;14:2620. doi: 10.1038/s41467-023-38284-0 (PMC10163216; doi:10.1038/s41467-023-38284-0)
Supplement: Supplementary file 3 — Source data [file 41467_2023_38284_MOESM3_ESM.xlsx]

## Sheet: Figure 1
Figure 1i				Figure 1f
Position (nm)	V/(V+Ce) normalized intensity (a.u.)			（1）		（2）		（3)
0	0			Energy loss (eV)	Intensity (a.u.)	Energy loss (eV)	Intensity (a.u.)	Energy loss (eV)	Intensity (a.u.)
0.25596	0.003			463	0	463	0	463	0
0.51192	0.04			463.25	0	463.25	0	463.25	0
0.76789	0.47042			463.5	0	463.5	0	463.5	0
1.02385	0.73881			463.75	0	463.75	0	463.75	0
1.27981	0.84318			464	0	464	0	464	0
1.53577	0.53537			464.25	0	464.25	0	464.25	0
1.79173	0.21482			464.5	0	464.5	0	464.5	0
2.0477	0.33956			464.75	0	464.75	0	464.75	0
2.30366	0.13665			465	0	465	0	465	0
2.55962	0.28533			465.25	0	465.25	0	465.25	0
2.81558	0.20193			465.5	0	465.5	0	465.5	0
3.07155	0.07962			465.75	0	465.75	0	465.75	0
3.32751	0.08717			466	0	466	0	466	0
3.58347	0.03311			466.25	0	466.25	0	466.25	0
3.83943	0.06077			466.5	0	466.5	0	466.5	0
4.09539	0.05012			466.75	0	466.75	0	466.75	0
4.35136	0.00875			467	0	467	0.10027	467	0
4.60732	0.09019			467.25	0	467.25	0.13359	467.25	0
4.86328	0.09908			467.5	0	467.5	-0.4557	467.5	0
5.11924	0.15236			467.75	0	467.75	-0.13033	467.75	0
5.3752	0.0957			468	0	468	-0.04875	468	0
5.63117	0.06272			468.25	0	468.25	0.36159	468.25	0
5.88713	0.08246			468.5	0	468.5	-0.282	468.5	0
6.14309	0.04837			468.75	0	468.75	-1.8311	468.75	0
6.39905	0.05096			469	0	469	-2.25584	469	0
6.65501	0.03113			469.25	0	469.25	-3.01742	469.25	0
6.91098	0.10665			469.5	0	469.5	-2.34652	469.5	0
7.16694	0.11472			469.75	0	469.75	-1.95463	469.75	0
7.4229	0.10951			470	0	470	-1.42667	470	0
7.67886	0.13853			470.25	0	470.25	-0.14471	470.25	0
7.93482	0.11932			470.5	0	470.5	2.53627	470.5	0
8.19079	0.0949			470.75	0	470.75	4.03246	470.75	0
8.44675	0.10645			471	0	471	2.8389	471	0
8.70271	0.08369			471.25	0	471.25	0.93066	471.25	0
8.95867	0.09305			471.5	0	471.5	0.18205	471.5	0
9.21463	0.12253			471.75	0	471.75	-1.54534	471.75	0
9.4706	0.09349			472	0	472	-1.45526	472	0
9.72656	0.04161			472.25	0	472.25	-1.26185	472.25	0
9.98252	0.02761			472.5	0	472.5	-0.10112	472.5	0
10.2385	0.03733			472.75	0	472.75	1.35457	472.75	0
10.4944	0.04008			473	0	473	5.67384	473	0
10.7504	0.05696			473.25	0	473.25	6.50478	473.25	0
11.0064	0.02988			473.5	0	473.5	5.31953	473.5	0
11.2623	0.05979			473.75	0	473.75	3.54969	473.75	0
11.5183	0.11618			474	0	474	1.0065	474	0
11.7743	0.15116			474.25	0	474.25	-0.4057	474.25	0
12.0302	0.32476			474.5	0	474.5	-0.53666	474.5	0
12.2862	0.21287			474.75	0	474.75	-0.31844	474.75	0
12.5421	0.20887			475	0	475	0.15548	475	0
12.7981	0.20842			475.25	0	475.25	-0.18546	475.25	0
13.0541	0.11735			475.5	0	475.5	0.04288	475.5	0
13.31	0.34231			475.75	0	475.75	-1.23921	475.75	0
13.566	0.68718			476	0.28654	476	-1.82545	476	0
13.8219	0.34967			476.25	0.18164	476.25	-3.02166	476.25	0
14.0779	0.66832			476.5	-0.68141	476.5	-4.27285	476.5	0
14.3339	0.44216			476.75	-0.8163	476.75	-3.90526	476.75	0
14.5898	0.23531			477	-0.60368	477	-3.8841	477	0
14.8458	0.03			477.25	-1.4531	477.25	-3.97614	477.25	0
15.1018	0.004			477.5	-1.08661	477.5	-4.42913	477.5	0
				477.75	-0.11334	477.75	-5.70586	477.75	0
				478	1.26634	478	-6.49312	478	0
				478.25	2.09059	478.25	-5.75224	478.25	0
				478.5	2.58167	478.5	-2.42906	478.5	0
				478.75	2.53212	478.75	-0.98955	478.75	0
				479	0.76226	479	-0.24039	479	0
				479.25	0.14321	479.25	0.32588	479.25	1.61037
				479.5	-0.15596	479.5	1.60205	479.5	-0.22011
				479.75	-1.05408	479.75	3.69306	479.75	0.22861
				480	-0.76707	480	4.48026	480	-2.02581
				480.25	-0.50327	480.25	3.68306	480.25	-0.77159
				480.5	-0.07486	480.5	2.53822	480.5	0.02025
				480.75	0.11394	480.75	2.32918	480.75	-0.05058
				481	-0.32061	481	4.62215	481	0.36239
				481.25	-0.72767	481.25	3.14304	481.25	0.38107
				481.5	-1.97613	481.5	1.21471	481.5	0.02479
				481.75	-1.60975	481.75	1.0662	481.75	0.14713
				482	-0.35179	482	2.16635	482	1.14063
				482.25	0.63362	482.25	2.52025	482.25	-0.91483
				482.5	0.22383	482.5	0.64937	482.5	-1.03248
				482.75	-0.34276	482.75	-2.17493	482.75	0.05882
				483	-1.60143	483	-3.09928	483	0.96307
				483.25	-1.46435	483.25	-3.79032	483.25	-0.01085
				483.5	-2.19687	483.5	-4.11462	483.5	-0.96662
				483.75	-2.17829	483.75	-6.74429	483.75	0.66449
				484	-2.46841	484	-8.54796	484	1.31446
				484.25	-1.5619	484.25	-8.3591	484.25	-0.92223
				484.5	-0.34007	484.5	-8.70655	484.5	-0.40621
				484.75	0.44571	484.75	-8.87688	484.75	0.30782
				485	0.77847	485	-7.9329	485	0.19413
				485.25	-0.02735	485.25	-5.09227	485.25	0.19359
				485.5	-0.19573	485.5	-0.63584	485.5	1.35032
				485.75	0.05401	485.75	3.20805	485.75	-0.46659
				486	-0.56716	486	5.3527	486	0.63169
				486.25	-0.08058	486.25	6.03629	486.25	0.86631
				486.5	-0.0213	486.5	5.6725	486.5	1.18449
				486.75	-0.06858	486.75	5.58004	486.75	-0.51298
				487	0.32725	487	4.11341	487	1.61277
				487.25	1.26365	487.25	2.12529	487.25	2.37585
				487.5	1.83232	487.5	1.78059	487.5	2.53921
				487.75	1.52879	487.75	1.59861	487.75	2.28814
				488	2.67097	488	2.31499	488	-0.45038
				488.25	1.99789	488.25	3.73572	488.25	0.01133
				488.5	1.47733	488.5	2.5428	488.5	0.73186
				488.75	1.66732	488.75	1.56063	488.75	2.6268
				489	1.13883	489	1.63212	489	1.37993
				489.25	1.18476	489.25	0.45702	489.25	2.27275
				489.5	1.96274	489.5	-2.09021	489.5	2.36882
				489.75	3.76299	489.75	-4.70424	489.75	1.05076
				490	4.91577	490	-5.48435	490	2.71873
				490.25	5.66516	490.25	-6.66199	490.25	2.0743
				490.5	6.03916	490.5	-5.56829	490.5	2.29761
				490.75	4.42632	490.75	-3.19557	490.75	2.39294
				491	2.14814	491	-0.78023	491	1.40892
				491.25	0.77226	491.25	1.94311	491.25	1.10779
				491.5	-0.72414	491.5	4.53937	491.5	1.98566
				491.75	-0.06241	491.75	4.09745	491.75	1.13645
				492	0.04736	492	2.65411	492	0.19074
				492.25	0.79591	492.25	0.33778	492.25	1.74287
				492.5	1.25175	492.5	-3.2267	492.5	1.34693
				492.75	1.52903	492.75	-6.13124	492.75	1.17955
				493	1.96715	493	-8.11042	493	0.60467
				493.25	1.2995	493.25	-6.85943	493.25	0.71846
				493.5	0.49587	493.5	-4.06022	493.5	2.18005
				493.75	0.99994	493.75	-1.74326	493.75	1.57924
				494	2.3895	494	0.86087	494	2.70212
				494.25	3.90243	494.25	2.40728	494.25	2.64634
				494.5	4.20684	494.5	3.17745	494.5	2.62205
				494.75	3.60205	494.75	3.3467	494.75	2.12527
				495	1.82514	495	3.23827	495	2.17622
				495.25	1.60526	495.25	3.92133	495.25	0.63762
				495.5	1.39583	495.5	2.48304	495.5	2.37404
				495.75	0.34393	495.75	3.61574	495.75	4.52708
				496	-0.31207	496	5.35752	496	5.01377
				496.25	0.20295	496.25	5.5374	496.25	4.32027
				496.5	2.92062	496.5	5.59792	496.5	3.61689
				496.75	3.89011	496.75	3.41915	496.75	3.59343
				497	5.4712	497	1.63438	497	2.67227
				497.25	6.01907	497.25	1.27354	497.25	2.29432
				497.5	5.85016	497.5	1.90684	497.5	3.96677
				497.75	6.31695	497.75	2.84728	497.75	3.02382
				498	4.61273	498	3.29375	498	3.48572
				498.25	4.10983	498.25	5.19947	498.25	4.18015
				498.5	3.79963	498.5	6.61005	498.5	3.38054
				498.75	3.48938	498.75	6.77984	498.75	3.87783
				499	3.50458	499	6.98846	499	3.02483
				499.25	2.36103	499.25	4.44048	499.25	4.50554
				499.5	3.01342	499.5	2.79672	499.5	3.32068
				499.75	2.65182	499.75	0.44756	499.75	2.85311
				500	2.87107	500	-1.35903	500	3.16705
				500.25	2.6749	500.25	-2.83267	500.25	1.73221
				500.5	2.36216	500.5	-3.77458	500.5	3.79964
				500.75	3.53591	500.75	-3.79072	500.75	3.12712
				501	4.16989	501	-4.24628	501	2.66253
				501.25	5.46289	501.25	-2.43664	501.25	4.27046
				501.5	5.72272	501.5	-2.01422	501.5	3.47103
				501.75	5.96707	501.75	-2.61958	501.75	5.74033
				502	6.15467	502	-3.60496	502	3.51005
				502.25	4.87672	502.25	-4.72384	502.25	5.07311
				502.5	5.07146	502.5	-3.31303	502.5	5.07632
				502.75	4.65069	502.75	-1.93037	502.75	4.80757
				503	4.43468	503	-1.27445	503	2.91865
				503.25	4.36305	503.25	0.67951	503.25	4.40889
				503.5	4.50242	503.5	0.88857	503.5	5.75941
				503.75	5.09765	503.75	1.34863	503.75	5.04531
				504	3.5682	504	0.20457	504	4.44472
				504.25	2.59781	504.25	-0.70961	504.25	5.20404
				504.5	1.83402	504.5	-1.45638	504.5	4.17662
				504.75	1.33179	504.75	-0.83053	504.75	3.81553
				505	2.1345	505	1.56178	505	3.66869
				505.25	2.31967	505.25	2.55515	505.25	5.18795
				505.5	2.64085	505.5	3.51511	505.5	3.92893
				505.75	2.4742	505.75	3.92256	505.75	4.21684
				506	2.6213	506	3.41203	506	4.14814
				506.25	3.69845	506.25	3.52164	506.25	2.84565
				506.5	3.73613	506.5	3.94993	506.5	5.29811
				506.75	3.24606	506.75	2.84128	506.75	3.23509
				507	3.7644	507	1.45709	507	4.19352
				507.25	3.88094	507.25	0.23204	507.25	5.60754
				507.5	4.15989	507.5	-0.55804	507.5	5.55892
				507.75	4.95355	507.75	-2.53819	507.75	3.54715
				508	4.03647	508	-2.01405	508	5.64036
				508.25	2.65704	508.25	-1.24989	508.25	5.17674
				508.5	3.06545	508.5	0.08996	508.5	6.46667
				508.75	3.50532	508.75	2.57825	508.75	5.96631
				509	3.41673	509	3.17488	509	5.18598
				509.25	3.22027	509.25	2.48255	509.25	5.01124
				509.5	3.38541	509.5	0.97791	509.5	3.77127
				509.75	2.87502	509.75	-0.30595	509.75	4.79351
				510	3.29825	510	-1.40091	510	4.64404
				510.25	3.91895	510.25	-3.15748	510.25	5.67161
				510.5	3.9069	510.5	-2.50783	510.5	4.39867
				510.75	4.5462	510.75	-1.23671	510.75	5.76865
				511	6.20916	511	-1.23411	511	6.20459
				511.25	5.556	511.25	-0.75109	511.25	3.90688
				511.5	5.91745	511.5	-0.36491	511.5	3.71739
				511.75	6.03888	511.75	0.82924	511.75	4.72172
				512	6.56755	512	1.22531	512	4.45763
				512.25	6.69674	512.25	0.55892	512.25	4.48137
				512.5	7.80863	512.5	1.52167	512.5	3.97904
				512.75	8.84203	512.75	2.66634	512.75	6.07137
				513	10.3698	513	4.60401	513	6.67488
				513.25	11.6622	513.25	6.43841	513.25	6.92974
				513.5	13.5459	513.5	6.0072	513.5	9.41021
				513.75	15.3033	513.75	5.93944	513.75	9.88102
				514	18.0152	514	6.11907	514	9.45611
				514.25	18.9243	514.25	6.47937	514.25	10.4388
				514.5	21.6372	514.5	5.92054	514.5	11.3904
				514.75	24.0727	514.75	3.56854	514.75	11.1117
				515	27.0053	515	3.43793	515	14.4131
				515.25	30.5354	515.25	3.32477	515.25	14.1236
				515.5	33.0332	515.5	4.1327	515.5	15.7633
				515.75	33.9112	515.75	5.66586	515.75	17.2244
				516	34.1433	516	5.57113	516	16.207
				516.25	33.826	516.25	7.73392	516.25	16.2799
				516.5	31.6762	516.5	8.46593	516.5	18.0452
				516.75	26.5586	516.75	8.97483	516.75	17.8619
				517	22.2939	517	8.04911	517	15.9842
				517.25	19.4787	517.25	7.20009	517.25	16.0188
				517.5	18.5545	517.5	6.76167	517.5	16.1148
				517.75	19.7788	517.75	6.21875	517.75	13.1675
				518	20.4795	518	6.53303	518	14.1686
				518.25	19.4619	518.25	6.85148	518.25	12.7789
				518.5	19.677	518.5	6.46464	518.5	13.0762
				518.75	19.5129	518.75	6.9261	518.75	11.2819
				519	19.9656	519	5.71238	519	11.1317
				519.25	18.5272	519.25	4.0503	519.25	11.0669
				519.5	18.1451	519.5	2.46669	519.5	11.01
				519.75	19.1926	519.75	1.67639	519.75	11.8362
				520	21.2975	520	0.77866	520	10.7421
				520.25	22.8423	520.25	0.78619	520.25	10.2794
				520.5	22.9477	520.5	1.44999	520.5	10.6329
				520.75	23.6655	520.75	0.81727	520.75	10.9549
				521	26.4969	521	1.93627	521	12.7721
				521.25	27.3122	521.25	2.55715	521.25	12.5019
				521.5	29.2635	521.5	3.41172	521.5	14.4324
				521.75	28.7834	521.75	3.50573	521.75	14.9918
				522	29.3897	522	5.14828	522	14.567
				522.25	29.0295	522.25	7.39137	522.25	14.6961
				522.5	28.4802	522.5	9.44282	522.5	18.6657
				522.75	27.136	522.75	11.689	522.75	17.6728
				523	25.329	523	12.4111	523	17.3041
				523.25	24.3876	523.25	10.2749	523.25	15.9099
				523.5	24.5699	523.5	9.83299	523.5	17.1564
				523.75	24.343	523.75	7.70411	523.75	14.058
				524	23.6278	524	6.56786	524	15.6539
				524.25	22.6745	524.25	4.89199	524.25	13.7607
				524.5	21.5312	524.5	5.12987	524.5	12.4315
				524.75	19.9184	524.75	5.78847	524.75	12.5163
				525	18.4166	525	5.21777	525	12.5782
				525.25	17.3659	525.25	4.99743	525.25	9.93511
				525.5	15.4495	525.5	3.77877	525.5	11.014
				525.75	13.6879	525.75	1.35439	525.75	10.3489
				526	14.1234	526	1.37138	526	9.95279
				526.25	14.0802	526.25	-0.15886	526.25	10.8758
				526.5	12.9555	526.5	0.96708	526.5	9.84243
				526.75	13.3188	526.75	0.99133	526.75	10.1203
				527	12.6354	527	1.7964	527	9.53951
				527.25	13.1579	527.25	1.23703	527.25	8.09165
				527.5	13.7466	527.5	0.43611	527.5	10.5374
				527.75	14.681	527.75	0.98716	527.75	8.88029
				528	14.757	528	0.27774	528	11.3698
				528.25	15.3643	528.25	-0.26503	528.25	10.1232
				528.5	15.1521	528.5	1.23324	528.5	11.1789
				528.75	14.9081	528.75	0.6348	528.75	11.632
				529	14.9042	529	1.80946	529	12.1445
				529.25	15.4655	529.25	2.91635	529.25	13.8212
				529.5	15.8212	529.5	4.27228	529.5	14.5631
				529.75	16.0647	529.75	5.01492	529.75	18.5056
				530	15.691	530	8.21256	530	21.0742
				530.25	16.8732	530.25	11.9414	530.25	23.1802
				530.5	17.9545	530.5	15.9951	530.5	27.3321
				530.75	20.7241	530.75	19.9945	530.75	28.3059
				531	21.1714	531	23.1957	531	33.8633
				531.25	21.7125	531.25	25.869	531.25	36.7973
				531.5	21.4341	531.5	27.2159	531.5	38.9977
				531.75	21.281	531.75	26.7142	531.75	43.2771
				532	20.731	532	25.3804	532	43.0498
				532.25	20.9569	532.25	25.1463	532.25	45.3744
				532.5	20.6558	532.5	25.5156	532.5	46.5536
				532.75	21.1561	532.75	24.7584	532.75	45.3478
				533	21.8288	533	25.9013	533	46.1044
				533.25	23.6476	533.25	26.8864	533.25	46.4928
				533.5	25.2884	533.5	27.8505	533.5	44.8574
				533.75	26.2336	533.75	28.6684	533.75	45.5402
				534	25.9455	534	29.3644	534	45.0181
				534.25	25.1208	534.25	28.5818	534.25	44.6572
				534.5	26.2316	534.5	27.9199	534.5	45.512
				534.75	28.4342	534.75	27.228	534.75	44.817
				535	28.8683	535	25.9257	535	46.1573
				535.25	28.7661	535.25	24.1402	535.25	47.3426
				535.5	28.1874	535.5	23.2755	535.5	47.5649
				535.75	27.9039	535.75	24.3294	535.75	47.98
				536	28.0739	536	27.1441	536	48.3841
				536.25	27.1051	536.25	29.4532	536.25	50.3336
				536.5	25.5605	536.5	32.8667	536.5	51.2877
				536.75	23.9495	536.75	34.0276	536.75	51.5954
				537	23.9274	537	33.1462	537	50.2138
				537.25	24.0742	537.25	32.765	537.25	48.6833
				537.5	23.2839	537.5	31.3647	537.5	47.4417
				537.75	23.819	537.75	29.2067	537.75	46.6372
				538	23.6923	538	25.5707	538	45.5065
				538.25	23.3306	538.25	24.0618	538.25	44.836
				538.5	22.4669	538.5	23.695	538.5	41.3675
				538.75	21.5528	538.75	22.177	538.75	38.0082
				539	19.6217	539	19.7434	539	36.1211
				539.25	17.2994	539.25	16.9209	539.25	36.5277
				539.5	16.1105	539.5	14.1129	539.5	35.8418
				539.75	15.9326	539.75	12.9184	539.75	33.8412
				540	17.3937	540	11.3073	540	32.7986
				540.25	19.7072	540.25	11.8522	540.25	33.4036
				540.5	21.057	540.5	12.2093	540.5	34.1503
				540.75	21.0835	540.75	13.6623	540.75	33.0285
				541	21.2531	541	15.1414	541	32.2974
				541.25	20.1332	541.25	16.0288	541.25	32.2786
				541.5	18.6583	541.5	14.9694	541.5	32.5219
				541.75	17.9817	541.75	13.9275	541.75	30.837
				542	18.5487	542	14.0832	542	32.4488
				542.25	20.1359	542.25	14.4179	542.25	32.0848
				542.5	21.3477	542.5	14.6651	542.5	30.9465
				542.75	21.9977	542.75	16.2028	542.75	31.7092
				543	22.9701	543	16.3387	543	30.9486
				543.25	23.3285	543.25	18.451	543.25	29.6691
				543.5	21.8656	543.5	20.579	543.5	29.725
				543.75	20.6822	543.75	21.5911	543.75	30.7832
				544	19.8726	544	20.4234	544	29.311
				544.25	18.4124	544.25	19.103	544.25	28.2573
				544.5	17.7693	544.5	18.2059	544.5	29.8247
				544.75	17.619	544.75	16.7945	544.75	29.845
				545	16.4626	545	16.5259	545	25.52
				545.25	14.9199	545.25	15.6118	545.25	27.8937
				545.5	13.5649	545.5	13.1909	545.5	28.9085
				545.75	13.024	545.75	14.7809	545.75	28.5482
				546	12.1597	546	15.8775	546	29.1101
				546.25	12.6163	546.25	16.2076	546.25	27.4926
				546.5	13.3919	546.5	15.5632	546.5	26.5314
				546.75	14.2062	546.75	13.417	546.75	27.7285
				547	15.2296	547	12.0012	547	28.6738
				547.25	16.9534	547.25	11.0204	547.25	28.7128
				547.5	18.9334	547.5	11.7689	547.5	27.6565
				547.75	19.5684	547.75	10.8944	547.75	30.0509
				548	20.2972	548	9.29834	548	29.097
				548.25	22.4253	548.25	10.5417	548.25	29.8314
				548.5	23.3562	548.5	11.2781	548.5	28.9286
				548.75	22.0572	548.75	13.2482	548.75	28.2129
				549	21.8482	549	15.1125	549	28.1152
				549.25	19.7325	549.25	16.811	549.25	28.6035
				549.5	18.2266	549.5	17.108	549.5	31.3652
				549.75	17.9172	549.75	17.5636	549.75	29.8142
				550	17.6817	550	17.7693	550	31.037
				550.25	18.9978	550.25	16.727	550.25	32.0436
				550.5	19.1524	550.5	15.2178	550.5	30.2768
				550.75	21.0551	550.75	15.2583	550.75	29.8045
				551	22.099	551	14.5367	551	29.3412
				551.25	22.0953	551.25	14.5636	551.25	30.6118
				551.5	23.5992	551.5	14.5968	551.5	28.8582
				551.75	22.845	551.75	14.3521	551.75	29.8352
				552	23.5157	552	11.0269	552	29.6926
				552.25	22.3122	552.25	11.053	552.25	29.7434
				552.5	20.6559	552.5	11.5804	552.5	28.6115
				552.75	19.519	552.75	11.8753	552.75	28.5912
				553	18.0513	553	12.5691	553	28.3265
				553.25	17.9169	553.25	14.6597	553.25	28.622
				553.5	16.6404	553.5	16.3658	553.5	27.6422
				553.75	16.1082	553.75	17.1721	553.75	27.8406
				554	15.2523	554	16.4155	554	29.0555
				554.25	14.5976	554.25	16.0972	554.25	30.7498
				554.5	13.7105	554.5	13.7511	554.5	28.9477
				554.75	13.6361	554.75	13.144	554.75	29.9423
				555	14.6547	555	11.7586	555	28.1604
				555.25	16.8628	555.25	11.3417	555.25	29.2638
				555.5	19.2148	555.5	10.945	555.5	28.7127
				555.75	20.1962	555.75	12.8249	555.75	29.0564
				556	20.8778	556	16.2801	556	28.6427
				556.25	20.8014	556.25	18.9763	556.25	28.0714
				556.5	19.571	556.5	20.3366	556.5	29.1292
				556.75	19.7894	556.75	22.5909	556.75	27.5899
				557	18.717	557	22.1534	557	28.6416
				557.25	18.3724	557.25	20.6179	557.25	28.6791
				557.5	18.7433	557.5	18.9948	557.5	27.934
				557.75	19.1824	557.75	18.3307	557.75	29.0158
				558	16.8115	558	18.7729	558	28.6083
				558.25	14.5068	558.25	18.8054	558.25	28.6595
				558.5	13.4228	558.5	18.0761	558.5	28.971
				558.75	12.4128	558.75	16.5443	558.75	28.6862
				559	13.0219	559	15.8153	559	28.897
				559.25	15.0343	559.25	15.0703	559.25	29.0055
				559.5	15.378	559.5	14.2098	559.5	27.5908
				559.75	16.435	559.75	13.4078	559.75	27.6018
				560	17.9063	560	13.648	560	27.6876
				560.25	17.196	560.25	13.4678	560.25	27.5392
				560.5	15.435	560.5	15.8054	560.5	28.1743
				560.75	14.689	560.75	15.5947	560.75	26.9307
				561	14.5416	561	14.3127	561	27.7762
				561.25	15.9372	561.25	14.6755	561.25	27.447
				561.5	17.5474	561.5	15.5269	561.5	27.9308
				561.75	17.634	561.75	14.4959	561.75	29.8903
				562	16.9326	562	13.6533	562	27.2783
				562.25	16.439	562.25	12.3261	562.25	27.5216
				562.5	15.5282	562.5	12.1764	562.5	28.0195
				562.75	14.8188	562.75	11.7284	562.75	26.5604
				563	15.3487	563	12.8925	563	26.7103
				563.25	14.6435	563.25	14.2359	563.25	27.5049
				563.5	14.3578	563.5	14.4819	563.5	28.5491
				563.75	15.5866	563.75	15.7674	563.75	27.7381
				564	15.2026	564	16.8328	564	26.4322
				564.25	14.0175	564.25	14.9746	564.25	27.3301
				564.5	13.5638	564.5	14.6745	564.5	25.1701
				564.75	12.8742	564.75	13.4951	564.75	26.0468
				565	11.8755	565	13.0021	565	28.4033
				565.25	11.915	565.25	13.8137	565.25	27.1493
				565.5	13.4789	565.5	13.7415	565.5	25.7756
				565.75	13.772	565.75	14.6092	565.75	25.2451
				566	13.8551	566	14.4182	566	27.5821
				566.25	14.7403	566.25	14.0542	566.25	25.7238
				566.5	14.5397	566.5	15.0345	566.5	23.7819
				566.75	14.047	566.75	14.215	566.75	24.7046
				567	14.3266	567	15.0899	567	26.0119
				567.25	14.9343	567.25	14.0446	567.25	25.5646
				567.5	15.4308	567.5	13.4226	567.5	24.4201
				567.75	15.9213	567.75	14.8214	567.75	24.8756
				568	16.4928	568	12.8095	568	24.5878
				568.25	14.8203	568.25	12.8363	568.25	25.4267
				568.5	13.0761	568.5	11.9834	568.5	24.3541
				568.75	11.8491	568.75	10.7856	568.75	24.0718
				569	10.1516	569	9.98482	569	23.9666
				569.25	9.93928	569.25	8.46553	569.25	26.0563
				569.5	10.9695	569.5	8.71863	569.5	23.8044
				569.75	13.6138	569.75	8.53496	569.75	23.8416
				570	16.6369	570	9.17532	570	23.602
				570.25	18.3373	570.25	9.81291	570.25	23.8727
				570.5	19.5855	570.5	9.53862	570.5	24.9808
				570.75	19.5504	570.75	11.0425	570.75	23.8944
				571	18.4745	571	11.7084	571	22.084
				571.25	16.2625	571.25	10.8195	571.25	22.021
				571.5	13.9234	571.5	11.026	571.5	23.3558
				571.75	13.3802	571.75	10.2917	571.75	22.1001
				572	12.2579	572	11.143	572	23.8157
				572.25	12.1961	572.25	10.831	572.25	22.3119
				572.5	11.5685	572.5	9.83909	572.5	21.9206
				572.75	10.42	572.75	8.65912	572.75	23.1961
				573	9.13052	573	8.79865	573	23.0683
				573.25	8.70681	573.25	9.30073	573.25	25.1833
				573.5	7.35529	573.5	9.8546	573.5	21.963
				573.75	7.51454	573.75	9.83004	573.75	21.8035
				574	8.74884	574	12.8513	574	21.925
				574.25	11.2738	574.25	13.8528	574.25	23.365
				574.5	12.9544	574.5	13.3642	574.5	22.2425
				574.75	14.7507	574.75	12.8895	574.75	22.2652
				575	14.7333	575	12.5857	575	22.5934
				575.25	14.0177	575.25	12.4621	575.25	20.4156
				575.5	12.7225	575.5	12.6349	575.5	21.3559
				575.75	12.6614	575.75	12.4038	575.75	21.024
				576	12.9208	576	12.1516	576	22.5765
				576.25	15.5216	576.25	11.3286	576.25	20.8527
				576.5	16.7338	576.5	11.0274	576.5	20.7714
				576.75	17.5316	576.75	9.50935	576.75	20.1992
				577	16.481	577	7.85067	577	19.2494
				577.25	16.2649	577.25	9.31283	577.25	21.0362
				577.5	14.1483	577.5	11.1715	577.5	20.5751
				577.75	12.5198	577.75	12.8899	577.75	20.177
				578	10.9241	578	13.5122	578	19.6413
				578.25	9.58616	578.25	13.5701	578.25	20.2699
				578.5	9.5873	578.5	14.4742	578.5	19.7572
				578.75	10.535	578.75	14.3522	578.75	20.2073
				579	10.7628	579	12.9626	579	20.34
				579.25	11.4808	579.25	12.0066	579.25	21.045
				579.5	10.7393	579.5	11.8417	579.5	20.5754
				579.75	10.8336	579.75	13.397	579.75	20.8378
				580	9.03363	580	13.6545	580	18.1964
				580.25	7.36224	580.25	13.919	580.25	18.3875
				580.5	6.66564	580.5	12.0518	580.5	20.7442
				580.75	5.38061	580.75	10.7496	580.75	18.4448
				581	4.89255	581	9.6395	581	17.7209
				581.25	5.13194	581.25	7.4374	581.25	19.5758
				581.5	7.26987	581.5	3.97112	581.5	19.4563
				581.75	8.43407	581.75	2.20521	581.75	18.6997
				582	8.37382	582	1.97038	582	18.8916
				582.25	8.68981	582.25	3.75591	582.25	19.284
				582.5	8.98318	582.5	5.28756	582.5	19.6925
				582.75	8.75476	582.75	8.32786	582.75	19.4937
				583	9.05862	583	9.38885	583	20.0187
				583.25	8.23102	583.25	10.969	583.25	18.5683
				583.5	7.00295	583.5	10.9764	583.5	18.3093
				583.75	6.48042	583.75	10.1877	583.75	19.7723
				584	6.30122	584	7.97085	584	18.7851
				584.25	5.77637	584.25	4.18965	584.25	18.0602
				584.5	6.70851	584.5	1.60467	584.5	17.893
				584.75	8.4945	584.75	1.19504	584.75	17.4527
				585	9.96331	585	0.02656	585	18.3328
				585.25	11.253	585.25	1.78286	585.25	18.6005
				585.5	11.5511	585.5	2.93271	585.5	19.5424
				585.75	11.9269	585.75	5.47739	585.75	20.3496
				586	11.666	586	6.58102	586	18.1356
				586.25	11.7955	586.25	10.0989	586.25	19.613
				586.5	10.6786	586.5	10.5917	586.5	18.2168
				586.75	9.34143	586.75	9.67285	586.75	20.5227
				587	10.1327	587	9.20605	587	19.1248
				587.25	10.2578	587.25	9.72986	587.25	18.7109
				587.5	7.2265	587.5	8.5978	587.5	17.9412
				587.75	5.47615	587.75	10.242	587.75	17.1867
				588	3.94109	588	10.9098	588	18.2455
				588.25	4.35663	588.25	13.246	588.25	18.8154
				588.5	4.43442	588.5	14.2063	588.5	16.9382
				588.75	6.25391	588.75	17.1445	588.75	18.5299
				589	7.36797	589	16.8272	589	17.3071
				589.25	8.43879	589.25	16.3327	589.25	18.6665
				589.5	10.4451	589.5	14.083	589.5	18.5156
				589.75	11.4327	589.75	11.4756	589.75	18.6021
				590	10.7031	590	8.88073	590	18.4507
				590.25	10.2527	590.25	7.98715	590.25	19.031
				590.5	10.8632	590.5	6.33136	590.5	17.1822
				590.75	11.0016	590.75	6.94775	590.75	16.9412
				591	10.8769	591	6.55046	591	18.0819
				591.25	11.2039	591.25	5.55131	591.25	16.1608
				591.5	10.5911	591.5	5.04473	591.5	17.867
				591.75	8.87192	591.75	4.39185	591.75	17.1308
				592	7.27125	592	3.90532	592	17.6266
				592.25	6.66684	592.25	3.43259	592.25	16.9351
				592.5	6.66123	592.5	3.96082	592.5	18.0499
				592.75	6.98118	592.75	5.44769	592.75	15.9857
				593	7.61721	593	5.63663	593	17.2714
				593.25	7.97486	593.25	6.76302	593.25	18.4016
				593.5	8.78003	593.5	6.81027	593.5	18.2052
				593.75	8.40015	593.75	5.72279	593.75	16.8337
				594	7.8465	594	5.15492	594	16.8984
				594.25	6.58552	594.25	4.10441	594.25	17.4138
				594.5	4.93647	594.5	2.7286	594.5	18.6087
				594.75	4.7007	594.75	1.29036	594.75	17.9354
				595	4.93741	595	-0.50991	595	18.3414
				595.25	6.165	595.25	-1.51295	595.25	18.5157
				595.5	6.52084	595.5	-1.54783	595.5	17.032
				595.75	8.61659	595.75	-0.07249	595.75	18.5328
				596	10.0446	596	1.31346	596	16.6896
				596.25	11.7508	596.25	0.81137	596.25	17.6489
				596.5	12.9701	596.5	0.26925	596.5	18.4132
				596.75	12.8308	596.75	1.25091	596.75	16.948
				597	12.98	597	1.96187	597	16.2162
				597.25	13.223	597.25	2.87504	597.25	17.3447
				597.5	12.7751	597.5	3.13035	597.5	18.4883
				597.75	11.495	597.75	4.07477	597.75	17.5739
				598	10.9184	598	6.30907	598	16.1232
				598.25	10.9984	598.25	7.11431	598.25	16.5125
				598.5	10.0749	598.5	6.87683	598.5	17.587
				598.75	9.75365	598.75	4.58167	598.75	17.093
				599	9.01888	599	3.59174	599	17.4171
				599.25	8.1283	599.25	4.31918	599.25	16.9805
				599.5	8.32554	599.5	4.49837	599.5	16.7692
				599.75	8.33722	599.75	4.72789	599.75	17.7394
				600	9.03724	600	5.60718	600	16.518
				600.25	9.40079	600.25	6.33615	600.25	16.0327
				600.5	11.012	600.5	7.95039	600.5	16.8381
				600.75	11.6211	600.75	7.47251	600.75	16.3118
				601	11.4986	601	6.99273	601	16.2086
				601.25	11.4734	601.25	7.58656	601.25	16.3769
				601.5	10.7471	601.5	7.89656	601.5	17.6676
				601.75	9.47731	601.75	8.29311	601.75	16.7941
				602	8.92763	602	8.66195	602	15.9242
				602.25	8.52069	602.25	10.3014	602.25	17.763
				602.5	7.53792	602.5	11.7308	602.5	16.7744
				602.75	6.7439	602.75	12.4962	602.75	17.4673
				603	6.77084	603	13.2532	603	16.4358
				603.25	6.53757	603.25	12.0984	603.25	15.7348
				603.5	7.1396	603.5	11.1576	603.5	15.3432
				603.75	8.87973	603.75	10.3529	603.75	15.9137
				604	9.23871	604	8.59127	604	16.1177
				604.25	9.4415	604.25	8.32594	604.25	15.5005
				604.5	11.7234	604.5	8.49934	604.5	15.6469
				604.75	11.6101	604.75	8.73555	604.75	17.5043
				605	11.2404	605	8.09315	605	16.9399
				605.25	11.01	605.25	8.27572	605.25	16.0172
				605.5	9.99082	605.5	7.57931	605.5	16.1989
				605.75	10.0278	605.75	6.74836	605.75	15.3393
				606	10.2959	606	6.76984	606	16.0981
				606.25	9.91994	606.25	6.4608	606.25	16.3964
				606.5	8.06343	606.5	6.74177	606.5	17.031
				606.75	6.5848	606.75	7.82919	606.75	16.69
				607	6.78185	607	8.23081	607	17.0511
				607.25	6.40844	607.25	7.83972	607.25	15.6509
				607.5	7.24619	607.5	6.43881	607.5	14.9434
				607.75	7.87035	607.75	7.13944	607.75	15.655
				608	8.25279	608	6.96523	608	16.3836
				608.25	10.992	608.25	6.37664	608.25	15.8791
				608.5	11.7466	608.5	6.89627	608.5	13.6199
				608.75	11.377	608.75	7.41609	608.75	16.5996
				609	10.731	609	8.27556	609	14.7133
				609.25	11.0331	609.25	7.73036	609.25	15.076
				609.5	10.2501	609.5	7.13493	609.5	16.3248
				609.75	10.0117	609.75	6.54584	609.75	16.4971
				610	10.0196	610	4.91689	610	14.5155
				610.25	9.3452	610.25	5.97071	610.25	14.6681
				610.5	7.59436	610.5	5.8082	610.5	16.5186
				610.75	7.34012	610.75	4.37832	610.75	14.8854
				611	6.46827	611	3.39779	611	14.401
				611.25	7.03931	611.25	4.08079	611.25	14.411
				611.5	7.95535	611.5	4.95089	611.5	14.6775
				611.75	9.92893	611.75	4.88008	611.75	14.4017
				612	10.1299	612	6.0315	612	15.4026
				612.25	10.5277	612.25	6.67669	612.25	15.7621
				612.5	10.4831	612.5	6.84005	612.5	15.4353
				612.75	9.68146	612.75	7.6763	612.75	14.5742
				613	7.44877	613	6.86735	613	15.3028
				613.25	6.58648	613.25	6.46188	613.25	13.5812
				613.5	6.35524	613.5	6.07921	613.5	14.8773
				613.75	6.0652	613.75	7.18333	613.75	15.1045
				614	5.19174	614	7.43922	614	12.9639
				614.25	5.60526	614.25	7.57414	614.25	15.7929
				614.5	3.91664	614.5	7.77474	614.5	14.3407
				614.75	2.87881	614.75	6.761	614.75	16.1849
				615	1.80248	615	5.61395	615	14.6043
				615.25	2.76406	615.25	4.69499	615.25	14.7086
				615.5	3.15173	615.5	3.78612	615.5	14.6786
				615.75	4.95367	615.75	3.8228	615.75	13.5919
				616	6.33312	616	2.71002	616	13.9627
				616.25	7.395	616.25	1.59418	616.25	13.4827
				616.5	7.87718	616.5	-0.23564	616.5	14.3003
				616.75	7.56085	616.75	-1.7361	616.75	14.3074
				617	6.53184	617	-1.07248	617	14.1686
				617.25	6.73893	617.25	-0.20401	617.25	15.2058
				617.5	5.72689	617.5	0.02681	617.5	13.8397
				617.75	6.92513	617.75	0.48189	617.75	16.283
				618	6.94922	618	1.01252	618	14.9508
				618.25	8.19727	618.25	0.77829	618.25	14.7038
				618.5	7.99263	618.5	0.75414	618.5	13.8526
				618.75	7.76084	618.75	1.5196	618.75	14.0675
				619	5.17761	619	1.50533	619	12.5472
				619.25	2.50747	619.25	2.30017	619.25	14.2197
				619.5	1.63498	619.5	3.86606	619.5	15.5657
				619.75	1.76224	619.75	4.35337	619.75	14.2755
				620	1.44118	620	4.8688	620	13.1311
				620.25	2.86085	620.25	4.29168	620.25	15.7554
				620.5	3.71059	620.5	4.75053	620.5	14.716
				620.75	5.32665	620.75	4.81235	620.75	13.7806
				621	7.28687	621	5.23387	621	14.4956
				621.25	8.49588	621.25	5.74051	621.25	15.0358
				621.5	8.06725	621.5	5.60965	621.5	15.3041
				621.75	7.99819	621.75	4.17682	621.75	14.6861
				622	9.86833	622	3.11331	622	14.265
				622.25	10.5678	622.25	1.37697	622.25	13.958
				622.5	11.1704	622.5	1.01208	622.5	12.4342
				622.75	10.5096	622.75	-0.0929	622.75	13.4358
				623	9.80338	623	0.75698	623	12.6885
				623.25	9.00476	623.25	0.17055	623.25	12.4811
				623.5	9.21081	623.5	0.74977	623.5	12.3986
				623.75	7.54315	623.75	1.36856	623.75	12.2275
				624	5.72409	624	1.6395	624	13.3429
				624.25	4.94841	624.25	1.3734	624.25	11.1346
				624.5	5.59896	624.5	2.82876	624.5	13.0053
				624.75	6.01791	624.75	2.86835	624.75	11.3428
				625	6.46067	625	3.34449	625	12.1668
				625.25	5.80465	625.25	3.18461	625.25	12.3394
				625.5	6.3489	625.5	2.95941	625.5	12.1902
				625.75	5.69849	625.75	2.81226	625.75	12.2538
				626	6.1481	626	3.43069	626	13.9613
				626.25	5.44848	626.25	2.79794	626.25	11.5114
				626.5	4.89762	626.5	3.18634	626.5	13.6245
				626.75	5.00067	626.75	3.65272	626.75	14.062
				627	4.88913	627	5.1101	627	13.2076
				627.25	5.4099	627.25	4.11103	627.25	12.2626
				627.5	4.78147	627.5	3.09376	627.5	12.0905
				627.75	3.70058	627.75	2.88525	627.75	11.8936
				628	2.46495	628	3.9243	628	13.8333
				628.25	1.05646	628.25	4.69505	628.25	12.2843
				628.5	1.5157	628.5	4.00455	628.5	13.0028
				628.75	1.81526	628.75	3.23734	628.75	14.606
				629	2.72202	629	5.67684	629	13.634
				629.25	3.76346	629.25	7.0482	629.25	12.4113
				629.5	3.76052	629.5	8.30727	629.5	13.5072
				629.75	4.88942	629.75	7.13794	629.75	12.7086
				630	4.97423	630	7.72108	630	11.4117
				630.25	6.05241	630.25	8.40808	630.25	11.7805
				630.5	6.80378	630.5	7.69039	630.5	12.1639
				630.75	7.59572	630.75	6.75902	630.75	11.7134
				631	7.51678	631	5.48201	631	12.0317
				631.25	7.26865	631.25	4.07682	631.25	11.1754
				631.5	7.53026	631.5	4.9725	631.5	12.1418
				631.75	7.23941	631.75	3.92518	631.75	12.7605
				632	6.07615	632	4.2432	632	11.9188
				632.25	5.50701	632.25	4.84514	632.25	10.6674
				632.5	4.89493	632.5	7.07811	632.5	13.1688
				632.75	4.94225	632.75	7.09555	632.75	10.4513
				633	4.014	633	5.39739	633	11.8427
				633.25	3.77852	633.25	6.24685	633.25	13.2183
				633.5	1.66015	633.5	6.19895	633.5	12.1773
				633.75	1.04633	633.75	4.71385	633.75	11.5808
				634	0.99432	634	3.42754	634	11.2094
				634.25	2.8126	634.25	1.25067	634.25	12.9583
				634.5	5.97759	634.5	2.34869	634.5	10.4508
				634.75	8.65994	634.75	4.29988	634.75	10.9979
				635	10.7084	635	6.17285	635	11.2455
				635.25	10.6167	635.25	5.91845	635.25	10.9963
				635.5	11.033	635.5	3.95415	635.5	10.8024
				635.75	11.0857	635.75	4.95455	635.75	11.5697
				636	8.5415	636	4.77034	636	10.9617
				636.25	6.78492	636.25	3.65687	636.25	10.3537
				636.5	4.80431	636.5	3.62534	636.5	9.03381
				636.75	5.1277	636.75	3.36166	636.75	12.2464
				637	7.30952	637	4.20644	637	10.5715
				637.25	8.37155	637.25	4.79047	637.25	12.2527
				637.5	9.96125	637.5	4.09361	637.5	11.2616
				637.75	10.9126	637.75	1.32804	637.75	9.66732
				638	11.6779	638	-1.24991	638	11.6356
				638.25	11.0166	638.25	-1.36462	638.25	11.8909
				638.5	9.22231	638.5	-1.11015	638.5	13.1464
				638.75	7.75344	638.75	0.33901	638.75	11.5471
				639	5.26631	639	2.44635	639	10.615
				639.25	3.35448	639.25	4.06075	639.25	10.9169
				639.5	1.71827	639.5	5.45846	639.5	9.85379
				639.75	1.28947	639.75	5.79004	639.75	11.5135
				640	1.60277	640	4.70801	640	11.2146
				640.25	1.85464	640.25	3.78085	640.25	10.9486
				640.5	2.06905	640.5	3.24264	640.5	10.2832
				640.75	3.02892	640.75	1.58538	640.75	10.9036
				641	3.7236	641	1.34994	641	11.3272
				641.25	4.75836	641.25	2.86188	641.25	10.2699
				641.5	4.36383	641.5	3.62204	641.5	9.17323
				641.75	4.0906	641.75	4.35183	641.75	11.6798
				642	3.93683	642	5.06866	642	10.8795
				642.25	4.64938	642.25	4.34442	642.25	10.3052
				642.5	4.46385	642.5	3.60848	642.5	11.2207
				642.75	5.04824	642.75	3.71984	642.75	11.011
				643	4.66811	643	2.18477	643	10.0815
				643.25	4.91507	643.25	-0.43946	643.25	8.92371
				643.5	4.44656	643.5	-0.05113	643.5	12.692
				643.75	4.69057	643.75	0.10208	643.75	10.3533
				644	2.87979	644	0.40996	644	9.9525
				644.25	1.87191	644.25	-0.01835	644.25	10.539
				644.5	2.42049	644.5	1.80442	644.5	11.2862
				644.75	2.58829	644.75	3.00957	644.75	10.0325
				645	3.41478	645	3.84247	645	10.2181
				645.25	4.23651	645.25	3.42584	645.25	9.93659
				645.5	4.72828	645.5	3.16565	645.5	10.9043
				645.75	6.36764	645.75	2.88068	645.75	11.3101
				646	6.808	646	3.68326	646	10.6547
				646.25	7.51151	646.25	3.48588	646.25	9.65957
				646.5	6.13546	646.5	4.26503	646.5	10.3733
				646.75	5.89705	646.75	4.86247	646.75	10.9629
				647	5.5536	647	6.24404	647	12.0719
				647.25	5.49455	647.25	6.27674	647.25	10.5711
				647.5	5.846	647.5	5.12398	647.5	10.2176
				647.75	6.06361	647.75	3.97411	647.75	10.9865
				648	6.35882	648	3.18746	648	10.7529
				648.25	6.74937	648.25	2.91043	648.25	10.0947
				648.5	6.67915	648.5	3.0758	648.5	11.869
				648.75	6.17562	648.75	3.17086	648.75	10.5498
				649	5.82804	649	3.15426	649	10.5523
				649.25	6.45283	649.25	3.43247	649.25	9.70645
				649.5	6.21544	649.5	2.97561	649.5	9.46818
				649.75	5.56542	649.75	3.07175	649.75	9.99947
				650	5.2135	650	2.4099	650	9.59642
				650.25	4.36876	650.25	2.34704	650.25	10.3777
				650.5	4.05989	650.5	2.79859	650.5	9.04988
				650.75	4.08976	650.75	3.71412	650.75	9.41595
				651	3.73152	651	5.26718	651	9.6072
				651.25	3.40048	651.25	6.40577	651.25	8.7101
				651.5	3.47532	651.5	6.62	651.5	9.64773
				651.75	3.76778	651.75	6.26583	651.75	10.6687
				652	4.36198	652	5.9116	652	9.34759
				652.25	3.64115	652.25	4.6131	652.25	8.8696
				652.5	3.87916	652.5	2.4049	652.5	10.1197
				652.75	3.60285	652.75	0.66419	652.75	12.1528
				653	5.44366	653	0.88457	653	10.6435
				653.25	6.3617	653.25	0.27694	653.25	9.59082
				653.5	6.88805	653.5	1.97102	653.5	9.15829
				653.75	7.04146	653.75	2.26184	653.75	10.219
				654	5.79911	654	1.6837	654	9.94097
				654.25	4.90041	654.25	1.44174	654.25	9.33847
				654.5	5.48233	654.5	1.90306	654.5	10.2205
				654.75	5.24299	654.75	1.77746	654.75	10.7388
				655	5.60418	655	0.75059	655	10.1367
				655.25	6.47783	655.25	0.04253	655.25	10.2855
				655.5	7.12797	655.5	-1.57964	655.5	9.6866
				655.75	6.56587	655.75	-2.29131	655.75	9.99373
				656	6.21511	656	-1.57082	656	9.18474
				656.25	4.33061	656.25	-2.15222	656.25	8.67444
				656.5	2.78072	656.5	-0.79686	656.5	8.84323
				656.75	2.12633	656.75	0.91165	656.75	9.46969
				657	1.49455	657	2.89824	657	9.78549
				657.25	2.13417	657.25	4.30041	657.25	9.0786
				657.5	3.09046	657.5	4.71264	657.5	9.12762
				657.75	3.49802	657.75	5.06845	657.75	10.1919
				658	3.02828	658	4.46737	658	8.22237
				658.25	2.25812	658.25	5.73182	658.25	8.18354
				658.5	2.7398	658.5	6.46597	658.5	9.5105
				658.75	3.12208	658.75	7.64523	658.75	9.63202
				659	4.23012	659	8.89415	659	9.62598
				659.25	5.57023	659.25	6.90689	659.25	9.99067
				659.5	6.11798	659.5	4.69387	659.5	10.3601
				659.75	6.71762	659.75	2.90908	659.75	9.20289
				660	6.40113	660	0.82292	660	8.65967
				660.25	5.86629	660.25	-1.46699	660.25	8.43314
				660.5	5.30634	660.5	-2.42477	660.5	9.5302
				660.75	5.25798	660.75	-2.52566	660.75	9.4
				661	6.47758	661	-1.50219	661	10.0631
				661.25	7.05399	661.25	1.30169	661.25	9.67758
				661.5	8.18234	661.5	3.90692	661.5	10.5208
				661.75	9.1161	661.75	3.87744	661.75	9.44747
				662	9.03812	662	4.24788	662	8.96039
				662.25	7.49848	662.25	3.82485	662.25	9.91816
				662.5	5.12912	662.5	2.6784	662.5	9.50518
				662.75	4.3093	662.75	1.65335	662.75	8.71609
				663	3.7537	663	1.497	663	9.44092
				663.25	3.87658	663.25	1.98369	663.25	10.1501
				663.5	3.65393	663.5	1.94645	663.5	8.73959
				663.75	4.01105	663.75	2.73542	663.75	9.04421
				664	4.87878	664	3.97874	664	9.05775
				664.25	5.3046	664.25	3.3862	664.25	9.22522
				664.5	5.67139	664.5	2.99848	664.5	8.52364
				664.75	6.21312	664.75	1.3414	664.75	9.7128
				665	5.64608	665	1.8952	665	9.0713
				665.25	6.40241	665.25	2.20685	665.25	10.2689
				665.5	5.70596	665.5	2.93487	665.5	9.68703
				665.75	4.68204	665.75	3.83113	665.75	8.57607
				666	3.48448	666	3.22972	666	8.69778
				666.25	2.9814	666.25	4.33507	666.25	7.45239
				666.5	1.44628	666.5	5.79267	666.5	8.54903
				666.75	1.95967	666.75	5.34258	666.75	9.45533
				667	2.64466	667	4.89874	667	7.08131
				667.25	4.00896	667.25	2.46256	667.25	8.69663
				667.5	4.89198	667.5	1.34431	667.5	8.24052
				667.75	5.51517	667.75	-0.22991	667.75	7.96388
				668	5.15572	668	-2.4309	668	7.96011
				668.25	5.43544	668.25	-4.26313	668.25	8.18778
				668.5	4.07368	668.5	-5.71448	668.5	9.37101
				668.75	3.19566	668.75	-3.86656	668.75	8.01577
				669	2.21408	669	-3.56463	669	7.73041
				669.25	1.73467	669.25	-2.06156	669.25	7.5665
				669.5	0.38377	669.5	-0.63713	669.5	6.97289
				669.75	-0.31622	669.75	-0.07479	669.75	9.00984
				670	-0.1807	670	0.77697	670	7.98011
				670.25	-0.58002	670.25	2.1475	670.25	8.86892
				670.5	-0.16935	670.5	1.87611	670.5	7.81665
				670.75	1.92345	670.75	3.26662	670.75	7.18749
				671	2.93297	671	3.38458	671	7.35819
				671.25	4.01694	671.25	4.54542	671.25	7.12527
				671.5	4.42255	671.5	3.03907	671.5	6.47634
				671.75	4.39049	671.75	3.63771	671.75	7.46131
				672	4.40446	672	2.79611	672	8.58789
				672.25	5.23519	672.25	2.32558	672.25	8.07133
				672.5	4.51792	672.5	1.76966	672.5	7.75679
				672.75	4.21868	672.75	2.48273	672.75	8.12346
				673	4.17911	673	1.19066	673	8.51389
				673.25	5.32378	673.25	1.86292	673.25	7.01044
				673.5	5.32298	673.5	1.30486	673.5	7.61009
				673.75	4.923	673.75	0.72087	673.75	8.19025
				674	3.77543	674	-0.97279	674	8.15643
				674.25	3.69365	674.25	-1.90092	674.25	7.95751
				674.5	2.90289	674.5	-2.15124	674.5	7.83464
				674.75	2.52259	674.75	-2.3877	674.75	6.87725
				675	1.57642	675	-2.59269	675	8.08058
				675.25	2.81786	675.25	-2.50937	675.25	8.30045
				675.5	2.05932	675.5	-2.97989	675.5	7.23902
				675.75	3.47337	675.75	-1.4149	675.75	7.42353
				676	3.67719	676	0.59487	676	8.16795
				676.25	4.07787	676.25	0.1053	676.25	7.4702
				676.5	3.02932	676.5	0.02661	676.5	7.53679
				676.75	2.59364	676.75	-0.45211	676.75	5.47004
				677	1.77014	677	-1.30871	677	6.78679
				677.25	0.54378	677.25	-2.29407	677.25	7.09155
				677.5	1.35203	677.5	-3.1118	677.5	5.71759
				677.75	2.04371	677.75	-3.22094	677.75	6.95338
				678	2.10436	678	-2.60851	678	7.9519
				678.25	3.92589	678.25	-1.72209	678.25	9.13873
				678.5	4.74479	678.5	-0.52516	678.5	7.09441
				678.75	4.85746	678.75	-1.79362	678.75	7.00279
				679	3.84667	679	-2.17219	679	8.12905
				679.25	3.60253	679.25	-3.02297	679.25	7.53263
				679.5	3.01732	679.5	-3.98731	679.5	8.53925
				679.75	1.40649	679.75	-4.51964	679.75	6.82076
				680	1.52613	680	-3.01288	680	7.27262
				680.25	1.41429	680.25	-0.61812	680.25	8.6604
				680.5	2.11219	680.5	1.45414	680.5	8.3689
				680.75	2.98755	680.75	1.73865	680.75	6.30892
				681	3.95904	681	2.1056	681	6.5489
				681.25	4.07958	681.25	1.18399	681.25	7.25907
				681.5	3.94446	681.5	0.51238	681.5	7.01427
				681.75	4.3951	681.75	-0.88382	681.75	7.07772
				682	3.64083	682	-2.09287	682	8.11803
				682.25	3.14529	682.25	-3.33411	682.25	8.25263
				682.5	3.42125	682.5	-3.21892	682.5	6.0512
				682.75	3.12166	682.75	-2.86314	682.75	8.35382
				683	2.97939	683	-1.73373	683	7.11245
				683.25	2.91674	683.25	-1.47733	683.25	8.19941
				683.5	2.56364	683.5	-0.51743	683.5	7.22118
				683.75	2.71935	683.75	0.33836	683.75	7.71802
				684	1.92241	684	0.8603	684	8.65281
				684.25	1.64126	684.25	0.289	684.25	8.0206
				684.5	0.74078	684.5	0.62718	684.5	8.37488
				684.75	0.61636	684.75	0.46434	684.75	8.08332
				685	0.54321	685	-1.65812	685	7.06639
				685.25	0.56807	685.25	-1.01902	685.25	6.78221
				685.5	1.0362	685.5	-0.20893	685.5	6.24947
				685.75	0.96561	685.75	-0.5113	685.75	6.27146
				686	0.99907	686	-0.91166	686	7.52145
				686.25	1.4252	686.25	-0.16193	686.25	6.31271
				686.5	1.86444	686.5	-0.035	686.5	7.92682
				686.75	3.02576	686.75	-0.87956	686.75	7.41295
				687	3.84368	687	0.39775	687	5.16484
				687.25	4.42726	687.25	1.92493	687.25	5.95298
				687.5	5.29322	687.5	3.06035	687.5	7.8203
				687.75	5.81243	687.75	5.17892	687.75	6.29313
				688	5.99578	688	5.26156	688	5.83316
				688.25	5.13473	688.25	3.64646	688.25	5.36739
				688.5	4.38155	688.5	2.70707	688.5	6.13219
				688.75	2.58686	688.75	2.20152	688.75	7.15208
				689	1.20816	689	1.63054	689	7.20868
				689.25	-0.31692	689.25	0.28782	689.25	6.81196
				689.5	-0.42096	689.5	-0.5557	689.5	4.45785
				689.75	-0.71652	689.75	0.19044	689.75	5.22176
				690	0.30724	690	1.08263	690	5.65214
				690.25	0.92682	690.25	2.17202	690.25	7.74125
				690.5	2.06084	690.5	3.02215	690.5	7.33131
				690.75	2.80009	690.75	3.92132	690.75	7.46507
				691	3.08032	691	4.89449	691	7.15414
				691.25	2.24058	691.25	6.00082	691.25	6.32197
				691.5	2.72646	691.5	5.49104	691.5	7.20309
				691.75	2.2006	691.75	5.4545	691.75	6.90093
				692	2.38444	692	4.04001	692	6.18711
				692.25	1.83955	692.25	2.9215	692.25	5.6624
				692.5	2.24113	692.5	1.44284	692.5	6.28286
				692.75	3.03017	692.75	-0.7023	692.75	4.64171
				693	2.97961	693	-3.26467	693	6.77532
				693.25	3.40125	693.25	-3.54258	693.25	4.58639
				693.5	2.68145	693.5	-3.52075	693.5	4.52339
				693.75	2.16273	693.75	-4.00834	693.75	6.69616
				694	2.43204	694	-4.5188	694	4.79825
				694.25	1.51647	694.25	-2.17839	694.25	6.6943
				694.5	1.68976	694.5	-0.44083	694.5	5.81362
				694.75	1.93024	694.75	0.45172	694.75	5.95756
				695	3.25953	695	1.62996	695	6.01005
				695.25	4.21054	695.25	1.08196	695.25	7.8551
				695.5	4.16824	695.5	1.87351	695.5	6.5672
				695.75	4.03528	695.75	2.89887	695.75	6.01505
				696	1.87902	696	1.62617	696	7.04121
				696.25	0.96822	696.25	-0.08562	696.25	5.8456
				696.5	-0.52702	696.5	-1.21107	696.5	5.80791
				696.75	-0.54791	696.75	-1.55215	696.75	6.31187
				697	0.40427	697	-2.56961	697	6.24397
				697.25	2.41914	697.25	-3.64325	697.25	6.50521
				697.5	4.11379	697.5	-4.52897	697.5	5.30236
				697.75	4.74692	697.75	-5.3533	697.75	4.77434
				698	6.7004	698	-4.6074	698	5.29102
				698.25	7.19674	698.25	-5.3112	698.25	6.05512
				698.5	6.79134	698.5	-6.41387	698.5	5.74641
				698.75	6.72907	698.75	-6.45641	698.75	5.44136
				699	5.1642	699	-5.92479	699	7.37344
				699.25	4.44425	699.25	-5.48811	699.25	7.10768
				699.5	3.31821	699.5	-4.29203	699.5	6.13696
				699.75	3.52091	699.75	-2.95946	699.75	6.60843
				700	2.24613	700	-2.29754	700	5.87364
				700.25	2.00944	700.25	-1.575	700.25	5.18876
				700.5	2.66822	700.5	1.48542	700.5	6.70278
				700.75	2.77521	700.75	1.97352	700.75	5.26062
				701	2.70039	701	2.00102	701	5.69213
				701.25	2.86269	701.25	1.86345	701.25	5.44152
				701.5	1.92976	701.5	1.86825	701.5	5.62515
				701.75	2.10767	701.75	0.80207	701.75	4.90047
				702	0.75967	702	1.57841	702	5.65665
				702.25	0.82334	702.25	1.60978	702.25	3.74033
				702.5	0.83325	702.5	0.55769	702.5	4.3841
				702.75	1.20308	702.75	0.14585	702.75	5.4272
				703	1.99268	703	0.99356	703	4.18646
				703.25	2.84622	703.25	1.37435	703.25	6.06353
				703.5	3.88112	703.5	1.87868	703.5	4.77652
				703.75	6.1045	703.75	1.97086	703.75	5.94989
				704	6.12199	704	1.50159	704	6.03601
				704.25	6.37498	704.25	0.35312	704.25	5.9101
				704.5	4.39217	704.5	-0.58796	704.5	5.61716
				704.75	4.14885	704.75	-2.27161	704.75	6.20996
				705	4.08849	705	-4.15522	705	4.444
				705.25	3.35293	705.25	-4.59842	705.25	6.56615
				705.5	3.21428	705.5	-4.5939	705.5	4.90379
				705.75	2.4907	705.75	-2.41876	705.75	5.79427
				706	2.8591	706	-1.8954	706	5.79655
				706.25	3.80697	706.25	-1.69297	706.25	7.1622
				706.5	2.72706	706.5	-0.9909	706.5	4.60793
				706.75	2.18047	706.75	-1.44006	706.75	5.65032
				707	1.10539	707	-2.17933	707	5.831
				707.25	0.95804	707.25	-2.3856	707.25	5.4988
				707.5	0.74465	707.5	-2.49537	707.5	6.60357
				707.75	0.98091	707.75	-1.6029	707.75	5.90775
				708	0.80854	708	-1.83266	708	5.7367
				708.25	1.03501	708.25	-2.56957	708.25	5.9217
				708.5	1.49962	708.5	-4.06416	708.5	4.26316
				708.75	2.07534	708.75	-5.16421	708.75	5.85188
				709	2.85691	709	-5.66399	709	5.43434
				709.25	2.81272	709.25	-6.2197	709.25	5.07016
				709.5	2.26806	709.5	-4.66082	709.5	4.80757
				709.75	1.4267	709.75	-3.01108	709.75	5.37308
				710	0.76711	710	-1.05681	710	5.24891
				710.25	0.39787	710.25	1.17693	710.25	5.296
				710.5	-0.15281	710.5	1.54871	710.5	6.56862
				710.75	1.28923	710.75	1.3028	710.75	5.02422
				711	2.37625	711	1.22928	711	6.15764
				711.25	3.64106	711.25	-0.42714	711.25	5.96877
				711.5	5.13588	711.5	-2.19264	711.5	5.37568
				711.75	4.81254	711.75	-3.49038	711.75	5.84364
				712	4.92739	712	-2.42266	712	5.08646
				712.25	4.50263	712.25	-2.11833	712.25	4.2934
				712.5	4.98281	712.5	-0.95881	712.5	6.24583
				712.75	3.88143	712.75	-1.00043	712.75	4.17092
				713	2.46213	713	-0.85587	713	5.40213
				713.25	1.65569	713.25	-0.31352	713.25	4.62678
				713.5	0.2465	713.5	0.1656	713.5	5.63393
				713.75	0.41038	713.75	-1.14071	713.75	4.00988
				714	-0.59946	714	-1.16543	714	4.60407
				714.25	-0.27475	714.25	-0.23355	714.25	5.08976
				714.5	0.77347	714.5	1.55331	714.5	5.33623
				714.75	1.68211	714.75	1.6012	714.75	5.36745
				715	2.09555	715	1.10321	715	6.27361
				715.25	1.08284	715.25	-0.76063	715.25	6.01239
				715.5	-0.0832	715.5	-2.40393	715.5	6.28909
				715.75	-1.01195	715.75	-4.5599	715.75	6.88701
				716	-1.59351	716	-6.36465	716	6.81077
				716.25	-0.58646	716.25	-5.98189	716.25	5.66803
				716.5	-0.47657	716.5	-3.61736	716.5	5.28686
				716.75	0.77966	716.75	0.04332	716.75	5.5431
				717	0.59002	717	3.7226	717	5.61977
				717.25	0.9923	717.25	5.60282	717.25	5.65891
				717.5	0.54432	717.5	7.81876	717.5	4.96946
				717.75	-0.23384	717.75	7.83196	717.75	4.81005
				718	-1.17676	718	7.04572	718	4.94832
				718.25	-1.78464	718.25	5.08062	718.25	4.70831
				718.5	-1.84929	718.5	2.87552	718.5	4.2575
				718.75	-1.06119	718.75	2.08042	718.75	5.01821
				719	-0.14999	719	0.5332	719	6.07732
				719.25	0.24279	719.25	-0.78063	719.25	5.48389
				719.5	0.27573	719.5	-1.71273	719.5	6.80832
				719.75	0.82567	719.75	-3.26039	719.75	6.55934
				720	1.65663	720	-4.22278	720	5.45141
				720.25	1.47536	720.25	-5.37689	720.25	4.93893
				720.5	0.5897	720.5	-5.40851	720.5	6.50027
				720.75	0.29182	720.75	-5.23465	720.75	3.85192
				721	0.25494	721	-4.1928	721	4.48564
				721.25	0.76238	721.25	-3.91045	721.25	4.39845
				721.5	1.43783	721.5	-4.0155	721.5	6.03173
				721.75	2.60682	721.75	-4.34713	721.75	4.57417
				722	3.56555	722	-4.19752	722	5.36563
				722.25	3.8622	722.25	-4.88497	722.25	3.83184
				722.5	4.87708	722.5	-5.20291	722.5	6.87491
				722.75	5.58678	722.75	-4.24656	722.75	5.69186
				723	5.46306	723	-2.37134	723	5.81909
				723.25	4.63316	723.25	-1.0494	723.25	6.10713
				723.5	3.61243	723.5	-0.13648	723.5	5.43995
				723.75	3.12189	723.75	-0.30425	723.75	5.05309
				724	2.82862	724	-0.67104	724	5.01221
				724.25	2.82888	724.25	-2.01858	724.25	3.80896
				724.5	2.94099	724.5	-2.9152	724.5	5.25783
				724.75	2.85582	724.75	-4.24408	724.75	4.45023
				725	2.86052	725	-4.73158	725	5.44735
				725.25	3.76229	725.25	-3.66281	725.25	5.57558
				725.5	3.46046	725.5	-1.71093	725.5	5.78525
				725.75	2.2813	725.75	-1.57035	725.75	4.54985
				726	1.69165	726	-1.66327	726	5.66419
				726.25	2.57869	726.25	-1.51772	726.25	3.45392
				726.5	3.30776	726.5	-2.44143	726.5	4.75097
				726.75	4.28388	726.75	-3.49634	726.75	5.48772
				727	5.15455	727	-3.19968	727	6.96182
				727.25	6.03474	727.25	-3.49833	727.25	5.39165
				727.5	6.31084	727.5	-2.92259	727.5	4.95749
				727.75	6.30616	727.75	-1.74528	727.75	4.05157
				728	5.15484	728	-1.39947	728	5.27708
				728.25	4.03041	728.25	-2.40611	728.25	4.36902
				728.5	4.80582	728.5	-2.13731	728.5	3.79044
				728.75	5.83311	728.75	-2.46793	728.75	4.62925
				729	6.31568	729	-3.65439	729	6.00781
				729.25	6.68472	729.25	-3.91941	729.25	4.9676
				729.5	6.1476	729.5	-2.78291	729.5	4.8568
				729.75	5.63176	729.75	-2.41147	729.75	4.43194
				730	4.84712	730	-0.65352	730	3.68231
				730.25	3.76603	730.25	1.19835	730.25	3.85593
				730.5	2.75113	730.5	1.292	730.5	6.42717
				730.75	2.09192	730.75	1.09829	730.75	3.88246
				731	2.90777	731	2.47535	731	5.02892
				731.25	3.28584	731.25	2.20809	731.25	4.89388
				731.5	4.89571	731.5	1.65219	731.5	5.84873
				731.75	5.64141	731.75	1.29785	731.75	5.56824
				732	5.97097	732	0.92269	732	6.71167
				732.25	7.57906	732.25	-1.26981	732.25	4.17556
				732.5	7.88677	732.5	-0.23094	732.5	4.48217
				732.75	8.38173	732.75	1.45113	732.75	4.68651
				733	8.13715	733	2.27958	733	5.05405
				733.25	8.19154	733.25	1.92821	733.25	6.91833
				733.5	7.46067	733.5	1.57323	733.5	4.49369
				733.75	7.0101	733.75	0.87383	733.75	5.77741
				734	6.85322	734	0.80969	734	4.87584
				734.25	5.57241	734.25	-0.4965	734.25	5.18722
				734.5	5.7312	734.5	-1.94351	734.5	4.87503
				734.75	7.43056	734.75	-3.87608	734.75	5.68922
				735	6.75623	735	-2.57177	735	5.65268
				735.25	7.2919	735.25	-2.4096	735.25	4.48522
				735.5	6.55327	735.5	-1.27684	735.5	6.69655
				735.75	6.62206	735.75	-2.89097	735.75	6.37386
				736	5.02913	736	-3.70809	736	5.01962
				736.25	3.71264	736.25	-4.12353	736.25	4.34434
				736.5	1.65002	736.5	-3.88526	736.5	5.16514
				736.75	-0.30473	736.75	-3.2361	736.75	4.796
				737	0.3421	737	-1.47814	737	3.42684
				737.25	0.8122	737.25	0.51055	737.25	3.82298
				737.5	1.70024	737.5	1.0508	737.5	4.11189
				737.75	3.18273	737.75	0.3036	737.75	5.10269
				738	3.3512	738	0.59856	738	5.14579
				738.25	5.10038	738.25	-0.34474	738.25	4.9071
				738.5	5.14607	738.5	-0.98751	738.5	5.69641
				738.75	5.32152	738.75	-2.2626	738.75	4.46508
				739	3.97249	739	-3.29218	739	4.78948
				739.25	2.68646	739.25	-3.69807	739.25	4.31438
				739.5	2.30945	739.5	-3.83334	739.5	4.90916
				739.75	1.2666	739.75	-4.7364	739.75	4.52168
				740	1.692	740	-6.49911	740	4.00157
				740.25	1.66071	740.25	-6.39716	740.25	2.55337
				740.5	2.17785	740.5	-6.11912	740.5	4.55681
				740.75	3.64843	740.75	-4.7742	740.75	4.34456
				741	5.31688	741	-4.34471	741	5.74607
				741.25	7.1307	741.25	-3.44507	741.25	3.63158
				741.5	7.1327	741.5	-3.29681	741.5	4.46297
				741.75	7.54076	741.75	-3.49774	741.75	4.74959
				742	7.97887	742	-3.93467	742	4.78902
				742.25	6.56531	742.25	-4.37899	742.25	3.37805
				742.5	5.59526	742.5	-4.15294	742.5	5.1004
				742.75	7.1009	742.75	-4.40504	742.75	5.59459
				743	8.06557	743	-5.31155	743	4.64564
				743.25	9.35603	743.25	-6.49213	743.25	4.33338
				743.5	9.93637	743.5	-6.68774	743.5	3.75134
				743.75	9.72626	743.75	-6.10333	743.75	4.10614
				744	8.67853	744	-5.65787	744	3.36882
				744.25	7.7229	744.25	-5.05163	744.25	4.7496
				744.5	6.44512	744.5	-4.00174	744.5	4.82368
				744.75	3.48138	744.75	-2.74037	744.75	5.1355
				745	2.82111	745	-1.20973	745	4.12385
				745.25	3.30342	745.25	-0.63722	745.25	4.15745
				745.5	2.43758	745.5	-1.05265	745.5	3.50344
				745.75	2.01487	745.75	-2.20787	745.75	3.63364
				746	0.60119	746	-0.55515	746	2.31378
				746.25	0.68802	746.25	0.14307	746.25	4.46815
				746.5	1.45966	746.5	-0.45714	746.5	4.05674
				746.75	0.96356	746.75	-1.21677	746.75	4.48978
				747	0.8252	747	-2.18309	747	4.20668
				747.25	0.83363	747.25	-3.72275	747.25	3.17869
				747.5	1.36626	747.5	-4.05322	747.5	4.09173
				747.75	-0.07966	747.75	-5.78011	747.75	2.65458
				748	-0.14063	748	-6.71227	748	3.80169
				748.25	-1.27109	748.25	-6.27353	748.25	3.65682
				748.5	-1.04509	748.5	-4.81026	748.5	3.68663
				748.75	0.18737	748.75	-4.05213	748.75	4.5655
				749	1.52501	749	-4.29837	749	4.28379
				749.25	1.91131	749.25	-3.2352	749.25	3.29818
				749.5	3.28268	749.5	-2.71797	749.5	3.82122
				749.75	5.20221	749.75	-3.03223	749.75	4.34137
				750	6.13857	750	-3.07	750	5.49819
				750.25	6.02559	750.25	-3.59426	750.25	4.06104
				750.5	6.76595	750.5	-3.02089	750.5	4.33961
				750.75	5.29052	750.75	-3.51149	750.75	3.27561
				751	4.77933	751	-4.03024	751	5.06691
				751.25	3.47811	751.25	-4.61488	751.25	3.15912
				751.5	2.30441	751.5	-3.66842	751.5	3.94779
				751.75	1.33568	751.75	-3.88204	751.75	3.71528
				752	1.22434	752	-3.84278	752	3.95097
				752.25	1.92764	752.25	-3.55609	752.25	3.88047
				752.5	2.1701	752.5	-1.59537	752.5	4.15701
				752.75	3.11987	752.75	0.03489	752.75	2.81911
				753	3.62242	753	1.12064	753	4.7071
				753.25	3.95808	753.25	2.31394	753.25	3.96652
				753.5	2.6047	753.5	2.82144	753.5	2.72788
				753.75	1.38178	753.75	1.92405	753.75	3.12643
				754	-0.54714	754	1.33138	754	4.21377
				754.25	-0.85802	754.25	-0.94054	754.25	4.52698
				754.5	-0.9689	754.5	-1.38202	754.5	4.30705
				754.75	-0.33822	754.75	-1.07945	754.75	3.90918
				755	0.65843	755	-1.24635	755	3.86103
				755.25	2.5827	755.25	-2.08782	755.25	2.71612
				755.5	3.74891	755.5	-2.51687	755.5	4.37778
				755.75	5.32275	755.75	-1.76007	755.75	4.70851
				756	3.90018	756	-3.06168	756	5.14998
				756.25	4.46038	756.25	-3.80649	756.25	4.21059
				756.5	3.71855	756.5	-4.7245	756.5	3.7893
				756.75	3.83866	756.75	-5.21694	756.75	4.01669
				757	1.7021	757	-4.08511	757	4.40914
				757.25	1.56502	757.25	-3.70997	757.25	3.55174
				757.5	1.92725	757.5	-3.28464	757.5	3.69649
				757.75	2.77907	757.75	-3.30368	757.75	3.70728
				758	3.60209	758	-2.45611	758	3.39742
				758.25	3.38375	758.25	-0.87834	758.25	3.26247
				758.5	2.82901	758.5	-0.19674	758.5	4.18258
				758.75	4.12605	758.75	0.96135	758.75	0.88601
				759	4.49954	759	-0.01873	759	2.36289
				759.25	3.71591	759.25	-1.41902	759.25	3.53364
				759.5	2.0169	759.5	-1.74031	759.5	3.74559
				759.75	2.20433	759.75	-3.11843	759.75	1.65659
				760	2.11092	760	-4.11167	760	3.04958
				760.25	2.46762	760.25	-5.97788	760.25	3.51718
				760.5	2.75979	760.5	-6.51034	760.5	3.64819
				760.75	1.88427	760.75	-7.0882	760.75	3.61865
				761	1.43527	761	-7.40769	761	5.16722
				761.25	2.33314	761.25	-7.16694	761.25	4.13017
				761.5	2.01876	761.5	-7.44599	761.5	3.41029
				761.75	1.54798	761.75	-7.43732	761.75	2.38033
				762	1.42711	762	-5.7277	762	3.94111
				762.25	2.01451	762.25	-4.34882	762.25	4.2418
				762.5	2.72041	762.5	-2.96955	762.5	3.89044
				762.75	3.61399	762.75	-2.7636	762.75	3.16238
				763	5.76332	763	-3.1869	763	3.23687
				763.25	6.02729	763.25	-3.21866	763.25	4.11384
				763.5	6.42047	763.5	-4.81943	763.5	1.61599
				763.75	6.45482	763.75	-4.18105	763.75	3.68353
				764	5.25158	764	-4.29014	764	3.6322
				764.25	3.62878	764.25	-4.97761	764.25	3.02513
				764.5	3.39654	764.5	-3.84096	764.5	4.0285
				764.75	3.18837	764.75	-2.46269	764.75	4.28084
				765	2.96663	765	-2.25481	765	3.37467
				765.25	3.90616	765.25	-3.8799	765.25	2.78347
				765.5	3.99008	765.5	-4.22572	765.5	3.63528
				765.75	4.68209	765.75	-5.55383	765.75	3.28945
				766	5.15019	766	-6.59893	766	3.6939
				766.25	4.49271	766.25	-5.23085	766.25	3.37195
				766.5	3.35221	766.5	-5.53337	766.5	2.51041
				766.75	1.70952	766.75	-5.22977	766.75	4.52255
				767	2.36692	767	-4.44706	767	1.5043
				767.25	1.72538	767.25	-2.96829	767.25	1.58424
				767.5	2.3604	767.5	-2.7009	767.5	2.83767
				767.75	3.29714	767.75	-2.81805	767.75	2.95285
				768	2.42169	768	-2.54973	768	1.8752
				768.25	3.59043	768.25	-3.19357	768.25	1.9001
				768.5	4.08081	768.5	-2.4247	768.5	2.28506
				768.75	3.0911	768.75	-1.83647	768.75	2.03081
				769	1.18321	769	-2.06511	769	1.14677
				769.25	0.13932	769.25	-1.854	769.25	2.99283
				769.5	0.44722	769.5	-1.82864	769.5	3.14877
				769.75	-0.45237	769.75	-2.30618	769.75	3.6985
				770	0.53591	770	-1.76922	770	3.90936
				770.25	-0.19046	770.25	-1.90231	770.25	4.04641
				770.5	-0.25987	770.5	-2.43144	770.5	3.80272
				770.75	0.77128	770.75	-3.44975	770.75	2.58419
				771	0.91436	771	-3.96749	771	3.84703
				771.25	0.4576	771.25	-3.2035	771.25	2.56292
				771.5	-0.65469	771.5	-2.03738	771.5	2.12706
				771.75	-0.45807	771.75	-0.91092	771.75	2.29318
				772	0.09617	772	-0.40805	772	2.51688
				772.25	0.749	772.25	-0.98297	772.25	3.71715
				772.5	1.31378	772.5	0.38419	772.5	3.94034
				772.75	0.90486	772.75	0.26173	772.75	2.56447
				773	1.38467	773	-1.1243	773	2.01638
				773.25	0.54062	773.25	-3.01898	773.25	2.64379
				773.5	-1.55617	773.5	-3.24519	773.5	2.41894
				773.75	-1.66726	773.75	-3.19417	773.75	2.15592
				774	-2.59724	774	-2.38878	774	3.92426
				774.25	-2.13719	774.25	-3.6417	774.25	2.8203
				774.5	-1.53033	774.5	-5.52886	774.5	2.24771
				774.75	-0.06358	774.75	-5.86118	774.75	1.09014
				775	0.90035	775	-5.73967	775	4.09386
				775.25	2.70786	775.25	-4.85293	775.25	2.43459
				775.5	3.73948	775.5	-4.99196	775.5	1.19619
				775.75	2.69092	775.75	-4.80311	775.75	3.97384
				776	1.84275	776	-2.84307	776	1.68495
				776.25	2.15884	776.25	-3.07606	776.25	3.25512
				776.5	0.96071	776.5	-2.01207	776.5	2.13119
				776.75	0.91529	776.75	-4.04154	776.75	2.00616
				777	1.00776	777	-5.01347	777	1.83324
				777.25	1.28598	777.25	-4.53843	777.25	2.67647
				777.5	1.57269	777.5	-3.8532	777.5	3.56823
				777.75	3.27561	777.75	-2.67918	777.75	2.51681
				778	4.98076	778	-3.1157	778	3.79498
				778.25	6.08164	778.25	-3.75057	778.25	2.50671
				778.5	6.5112	778.5	-3.76572	778.5	1.29712
				778.75	7.36689	778.75	-4.7235	778.75	3.20315
				779	6.80512	779	-3.77971	779	1.96322
				779.25	6.40155	779.25	-5.24401	779.25	2.28232
				779.5	5.60588	779.5	-5.52186	779.5	2.104
				779.75	4.48965	779.75	-5.41103	779.75	2.94179
				780	3.31523	780	-5.74938	780	3.36424
				780.25	3.11663	780.25	-6.7862	780.25	2.34918
				780.5	2.16604	780.5	-7.81636	780.5	3.63013
				780.75	2.35672	780.75	-9.24464	780.75	2.66707
				781	1.16853	781	-10.274	781	3.39858
				781.25	1.37049	781.25	-10.0338	781.25	3.82139
				781.5	0.43591	781.5	-8.29806	781.5	3.39804
				781.75	-0.21632	781.75	-6.18544	781.75	1.82991
				782	0.07357	782	-4.52838	782	3.25405
				782.25	1.71018	782.25	-3.99484	782.25	2.42833
				782.5	2.00913	782.5	-4.30822	782.5	3.09182
				782.75	3.33696	782.75	-5.12248	782.75	2.23875
				783	3.11543	783	-7.40375	783	-0.0851
				783.25	3.88843	783.25	-9.14519	783.25	3.05891
				783.5	3.31019	783.5	-10.338	783.5	2.9896
				783.75	2.57598	783.75	-9.9083	783.75	2.55683
				784	0.58675	784	-8.93943	784	1.60772
				784.25	0.46306	784.25	-6.97432	784.25	1.73851
				784.5	-0.55558	784.5	-6.33309	784.5	2.79885
				784.75	0.24663	784.75	-6.51125	784.75	1.19122
				785	0.31708	785	-5.34254	785	2.271
				785.25	1.36322	785.25	-4.59054	785.25	2.90297
				785.5	2.26299	785.5	-3.98273	785.5	3.97865
				785.75	2.78165	785.75	-2.73631	785.75	1.90374
				786	2.38975	786	-0.65593	786	3.53749
				786.25	2.18219	786.25	0.98375	786.25	1.68133
				786.5	1.90467	786.5	0.14012	786.5	3.93938
				786.75	1.94664	786.75	-0.68862	786.75	1.68016
				787	0.32479	787	-2.10737	787	2.2614
				787.25	0.30962	787.25	-4.08013	787.25	1.89067
				787.5	0.08755	787.5	-5.53719	787.5	3.52962
				787.75	0.1206	787.75	-6.82305	787.75	2.56607
				788	0.17525	788	-6.47302	788	2.13854
				788.25	-0.15962	788.25	-5.83341	788.25	2.6363
				788.5	-0.31667	788.5	-3.79113	788.5	3.31158
				788.75	-0.55789	788.75	-3.04079	788.75	3.39146
				789	0.19004	789	-3.44428	789	4.12174
				789.25	0.19316	789.25	-3.69779	789.25	1.88975
				789.5	0.51226	789.5	-3.0302	789.5	2.46122
				789.75	0.13856	789.75	-2.92394	789.75	2.62821
				790	0.17431	790	-2.94003	790	2.51883
				790.25	0.40293	790.25	-2.44002	790.25	2.6349
				790.5	-0.05351	790.5	-1.65879	790.5	3.26659
				790.75	0.91758	790.75	-0.94592	790.75	2.61483
				791	1.90973	791	-1.24386	791	0.78975
				791.25	1.99099	791.25	-1.66139	791.25	1.7813
				791.5	3.24682	791.5	-2.31756	791.5	3.1561
				791.75	2.94685	791.75	-3.44672	791.75	2.94139
				792	2.67981	792	-4.08484	792	3.76788
				792.25	1.38268	792.25	-4.14403	792.25	3.07513
				792.5	0.67026	792.5	-4.56366	792.5	4.8636
				792.75	0.49211	792.75	-4.73466	792.75	2.11469
				793	-0.08584	793	-4.37337	793	2.824
				793.25	1.00602	793.25	-4.39108	793.25	1.48383
				793.5	0.92503	793.5	-4.28715	793.5	1.94607
				793.75	1.87501	793.75	-3.35864	793.75	3.54575
				794	2.39726	794	-2.73386	794	2.12466
				794.25	2.47939	794.25	-2.846	794.25	3.77586
				794.5	2.32129	794.5	-3.82558	794.5	0.76127
				794.75	0.73806	794.75	-3.42844	794.75	3.20619
				795	0.08349	795	-4.91974	795	2.40281
				795.25	-0.02179	795.25	-5.12576	795.25	2.48723
				795.5	-1.03463	795.5	-3.42569	795.5	0.15287
				795.75	-0.37686	795.75	-2.61508	795.75	2.45415
				796	-0.51703	796	-0.82059	796	1.87733
				796.25	0.47828	796.25	0.29492	796.25	2.80489
				796.5	1.72292	796.5	1.15967	796.5	1.98954
				796.75	2.63325	796.75	-0.62938	796.75	3.01934
				797	3.32844	797	-0.82442	797	2.33052
				797.25	3.19065	797.25	-0.15797	797.25	1.83652
				797.5	3.10003	797.5	-1.8055	797.5	0.66305
				797.75	3.95011	797.75	-2.13253	797.75	0.854
				798	4.42177	798	-2.43644	798	2.7895
				798.25	4.90977	798.25	-3.24678	798.25	1.82329
				798.5	4.14368	798.5	-3.33577	798.5	2.70846
				798.75	3.04092	798.75	-4.09523	798.75	4.53131
				799	2.55183	799	-5.22285	799	2.84995
				799.25	1.91389	799.25	-6.44369	799.25	3.0456
				799.5	2.13541	799.5	-5.80492	799.5	3.86283
				799.75	2.22385	799.75	-5.85495	799.75	1.59426
				800	1.90493	800	-5.22672	800	1.4378
				800.25	3.13828	800.25	-3.5146	800.25	2.48011
				800.5	3.2607	800.5	-1.93408	800.5	1.32494
				800.75	3.29387	800.75	-0.35145	800.75	1.11419
				801	3.17761	801	0.12573	801	1.22019
				801.25	1.78854	801.25	0.15712	801.25	2.13476
				801.5	1.53592	801.5	-0.11154	801.5	2.85908
				801.75	2.04829	801.75	-0.22721	801.75	3.91234
				802	3.14469	802	-2.29092	802	1.8789
				802.25	4.23557	802.25	-3.21829	802.25	1.8534
				802.5	4.43745	802.5	-2.42612	802.5	2.31522
				802.75	4.56273	802.75	-0.89221	802.75	1.74175
				803	3.58678	803	0.13377	803	1.45364
				803.25	2.74205	803.25	-0.6363	803.25	4.07897
				803.5	2.14705	803.5	-1.63155	803.5	2.32793
				803.75	0.3143	803.75	-3.69144	803.75	1.05594
				804	0.92663	804	-5.32522	804	0.82633
				804.25	1.07243	804.25	-5.57751	804.25	2.32865
				804.5	1.74919	804.5	-6.515	804.5	3.28348
				804.75	2.02195	804.75	-6.75938	804.75	-0.32792
				805	2.4769	805	-6.22266	805	1.07208
				805.25	2.58028	805.25	-4.6958	805.25	1.4415
				805.5	1.49742	805.5	-3.69318	805.5	1.5093
				805.75	1.41732	805.75	-3.363	805.75	1.16021
				806	1.6349	806	-2.1117	806	2.8847
				806.25	1.9194	806.25	-2.01182	806.25	2.57444
				806.5	2.04206	806.5	-1.16438	806.5	3.49231
				806.75	1.55498	806.75	0.95334	806.75	3.14566
				807	1.4437	807	1.35642	807	3.47492
				807.25	1.76105	807.25	0.77367	807.25	2.97538
				807.5	2.19088	807.5	-0.01456	807.5	2.56776
				807.75	1.15044	807.75	-0.61525	807.75	2.61085
				808	0.12875	808	-0.8634	808	3.49855
				808.25	0.09228	808.25	-1.87707	808.25	3.28932
				808.5	0.46613	808.5	-2.33343	808.5	1.85798
				808.75	1.82705	808.75	-2.62913	808.75	1.23093
				809	1.56811	809	-2.26405	809	0.49165
				809.25	1.24818	809.25	-0.68724	809.25	2.761
				809.5	1.32419	809.5	-0.17462	809.5	1.68247
				809.75	1.11309	809.75	-0.10298	809.75	1.01664
				810	0.45723	810	0.35717	810	2.05596
				810.25	-0.39102	810.25	0.081	810.25	1.96365
				810.5	-0.84294	810.5	-0.18826	810.5	3.98606
				810.75	-0.7804	810.75	-1.46196	810.75	1.69111
				811	0.508	811	-1.5098	811	2.12283
				811.25	1.64681	811.25	-1.29822	811.25	2.661
				811.5	2.31211	811.5	-0.82729	811.5	1.77
				811.75	4.19818	811.75	-0.50436	811.75	1.74071
				812	5.19134	812	-0.58545	812	2.20269
				812.25	4.86131	812.25	-0.56721	812.25	1.18823
				812.5	4.50198	812.5	-0.77346	812.5	3.42667
				812.75	3.7939	812.75	-2.05822	812.75	3.25468
				813	2.78608	813	-3.05874	813	2.55022
				813.25	1.28234	813.25	-4.22697	813.25	3.11181
				813.5	-0.46114	813.5	-4.04862	813.5	1.73863
				813.75	-0.82529	813.75	-4.97705	813.75	0.44605
				814	-0.64785	814	-4.75347	814	0.7733
				814.25	0.2627	814.25	-4.42306	814.25	2.15788
				814.5	-0.15397	814.5	-5.06089	814.5	1.7383
				814.75	0.09098	814.75	-4.1706	814.75	1.37048
				815	0.49965	815	-3.82771	815	1.96762
				815.25	1.40614	815.25	-1.96974	815.25	2.56146
				815.5	1.40767	815.5	-0.76594	815.5	2.00693
				815.75	1.21194	815.75	-0.71169	815.75	2.53166
				816	1.68095	816	-0.43497	816	1.69517
				816.25	3.84809	816.25	-1.15601	816.25	0.65509
				816.5	4.0638	816.5	-1.23174	816.5	1.79962
				816.75	4.16138	816.75	-1.57822	816.75	2.07721
				817	3.66734	817	-2.18688	817	2.54453
				817.25	3.7891	817.25	-1.63739	817.25	2.53657
				817.5	3.58209	817.5	-1.59633	817.5	2.82889
				817.75	2.54457	817.75	-0.18157	817.75	2.36721
				818	1.42687	818	-0.35067	818	2.21624
				818.25	2.14255	818.25	-0.62267	818.25	1.58505
				818.5	3.52584	818.5	-0.68984	818.5	2.55201
				818.75	4.88142	818.75	-0.8472	818.75	2.76024
				819	5.8435	819	-1.9053	819	2.44519
				819.25	5.2979	819.25	-2.75578	819.25	2.53664
				819.5	3.89874	819.5	-3.49415	819.5	1.30445
				819.75	2.93889	819.75	-4.95282	819.75	0.80631
				820	1.95903	820	-4.96609	820	2.41087
				820.25	0.88271	820.25	-4.79206	820.25	0.71813
				820.5	1.03784	820.5	-5.63895	820.5	2.30207
				820.75	2.04908	820.75	-5.58871	820.75	1.19131
				821	2.90971	821	-5.67573	821	1.73039
				821.25	3.06474	821.25	-5.48063	821.25	2.17668
				821.5	2.96959	821.5	-5.32064	821.5	1.31649
				821.75	2.00117	821.75	-5.00828	821.75	2.03659
				822	0.82073	822	-4.43988	822	1.40706
				822.25	0.32834	822.25	-3.28663	822.25	1.59642
				822.5	-0.35342	822.5	-2.63852	822.5	2.75068
				822.75	-0.41913	822.75	-2.72448	822.75	1.61527
				823	-0.25388	823	-3.90474	823	0.54957
				823.25	0.44019	823.25	-3.9436	823.25	2.03764
				823.5	0.37271	823.5	-4.86678	823.5	1.77697
				823.75	0.58036	823.75	-5.07132	823.75	1.23627
				824	0.1807	824	-5.08661	824	1.76625
				824.25	0.22821	824.25	-5.48611	824.25	1.07103
				824.5	-0.54081	824.5	-4.70867	824.5	2.66271
				824.75	-0.16952	824.75	-4.29552	824.75	1.93276
				825	0.23164	825	-4.70876	825	1.78975
				825.25	0.28388	825.25	-5.06222	825.25	0.4734
				825.5	0.16026	825.5	-5.47685	825.5	2.56777
				825.75	1.0242	825.75	-5.44722	825.75	1.8223
				826	1.29308	826	-6.05678	826	0.99629
				826.25	2.55376	826.25	-6.5855	826.25	2.01357
				826.5	1.04682	826.5	-7.87966	826.5	1.77081
				826.75	0.44086	826.75	-9.82469	826.75	0.99116
				827	-0.48249	827	-8.95984	827	1.66326
				827.25	-0.1246	827.25	-8.9679	827.25	1.08026
				827.5	-0.26821	827.5	-7.97413	827.5	2.50411
				827.75	-1.95269	827.75	-6.43453	827.75	2.39839
				828	-2.4679	828	-4.25806	828	0.34382
				828.25	-0.94704	828.25	-2.39423	828.25	1.30156
				828.5	-0.3707	828.5	-1.28381	828.5	0.7147
				828.75	0.25876	828.75	-0.91217	828.75	1.87597
				829	-0.41249	829	-1.68679	829	1.25478
				829.25	0.94746	829.25	-3.21933	829.25	1.9608
				829.5	1.20796	829.5	-2.37627	829.5	0.24693
				829.75	1.89671	829.75	-3.1805	829.75	1.30396
				830	2.11104	830	-2.56046	830	2.18498
				830.25	1.69753	830.25	-2.0629	830.25	1.177
				830.5	2.4263	830.5	-1.48509	830.5	2.03639
				830.75	2.94089	830.75	-1.71539	830.75	1.71651
				831	1.77708	831	-2.23514	831	1.14189
				831.25	1.68061	831.25	-3.0072	831.25	1.64297
				831.5	2.51906	831.5	-4.72905	831.5	1.5312
				831.75	3.03122	831.75	-6.19505	831.75	1.7018
				832	2.16922	832	-7.33484	832	2.60501
				832.25	2.51384	832.25	-7.74011	832.25	1.38239
				832.5	2.32758	832.5	-7.75226	832.5	2.02445
				832.75	2.62611	832.75	-7.26907	832.75	0.66209
				833	2.74408	833	-6.07941	833	0.54021
				833.25	1.95857	833.25	-4.3275	833.25	1.83843
				833.5	1.42654	833.5	-2.62764	833.5	1.23433
				833.75	1.53714	833.75	-0.40356	833.75	2.90351
				834	2.00901	834	0.63959	834	2.222
				834.25	1.41282	834.25	0.13667	834.25	1.44351
				834.5	0.5337	834.5	-0.07079	834.5	1.36798
				834.75	1.04463	834.75	-0.02233	834.75	3.03512
				835	0.88683	835	0.03496	835	1.57586
				835.25	2.43573	835.25	0.24804	835.25	1.01782
				835.5	2.85206	835.5	-0.17261	835.5	2.20978
				835.75	3.07456	835.75	0.19098	835.75	0.96319
				836	3.9804	836	-0.30862	836	1.23848
				836.25	3.56689	836.25	0.39829	836.25	-0.12389
				836.5	3.254	836.5	0.80861	836.5	0.74315
				836.75	3.39596	836.75	-0.13726	836.75	1.60336
				837	1.66023	837	-0.38273	837	1.17847
				837.25	1.02982	837.25	-1.92879	837.25	0.70889
				837.5	0.60287	837.5	-0.8198	837.5	1.62697
				837.75	0.76744	837.75	-1.79654	837.75	1.45856
				838	1.83187	838	-2.65881	838	2.10182
				838.25	1.39003	838.25	-3.29185	838.25	2.74067
				838.5	1.69207	838.5	-3.5807	838.5	2.43956
				838.75	1.31404	838.75	-3.35491	838.75	-0.33799
				839	2.1572	839	-2.85183	839	1.79125
				839.25	2.84844	839.25	-2.13891	839.25	1.03873
				839.5	1.94986	839.5	-3.04067	839.5	1.03033
				839.75	2.0264	839.75	-4.64628	839.75	0.37049
				840	1.66016	840	-4.51998	840	0.53968
				840.25	1.8809	840.25	-5.82381	840.25	1.75782
				840.5	3.06418	840.5	-6.75563	840.5	0.70357
				840.75	0.9134	840.75	-6.5379	840.75	1.66461
				841	0.23981	841	-5.30546	841	1.83509
				841.25	0.93083	841.25	-5.17275	841.25	1.70481
				841.5	1.60124	841.5	-5.05755	841.5	0.69926
				841.75	1.42974	841.75	-4.44564	841.75	1.10751
				842	1.07778	842	-4.74614	842	0.26412
				842.25	1.09784	842.25	-5.65923	842.25	0.95283
				842.5	0.83815	842.5	-7.09232	842.5	0.78271
				842.75	1.12094	842.75	-7.31255	842.75	0.02048
				843	0.63838	843	-6.70155	843	1.11222
				843.25	0.48812	843.25	-5.1811	843.25	1.0674
				843.5	1.82169	843.5	-4.25142	843.5	1.23957
				843.75	3.25338	843.75	-4.2188	843.75	1.52819
				844	3.25155	844	-3.04908	844	2.31462
				844.25	2.51545	844.25	-2.52288	844.25	0.86077
				844.5	2.98723	844.5	-1.7585	844.5	0.99795
				844.75	2.85942	844.75	-1.44391	844.75	1.0123
				845	1.92504	845	-1.61576	845	2.42298
				845.25	1.30608	845.25	-0.48915	845.25	1.95536
				845.5	0.18305	845.5	0.13091	845.5	1.82682
				845.75	0.64702	845.75	-0.56585	845.75	2.53666
				846	1.18043	846	-1.76753	846	1.03148
				846.25	1.36274	846.25	-1.9472	846.25	1.83275
				846.5	1.58472	846.5	-1.1346	846.5	1.10055
				846.75	0.9612	846.75	-1.1069	846.75	-0.1462
				847	2.55337	847	0.11177	847	0.29369
				847.25	2.44221	847.25	0.80226	847.25	2.54153
				847.5	2.3287	847.5	1.56342	847.5	2.17232
				847.75	2.28518	847.75	1.5638	847.75	1.00673
				848	1.17756	848	1.23263	848	1.06165
				848.25	1.27036	848.25	0.42199	848.25	0.69011
				848.5	1.62163	848.5	-0.89847	848.5	2.59302
				848.75	3.14177	848.75	-2.136	848.75	1.45295
				849	3.29914	849	-3.83624	849	1.64956
				849.25	2.9681	849.25	-5.62892	849.25	1.63322
				849.5	3.40651	849.5	-6.27144	849.5	0.60879
				849.75	2.78873	849.75	-8.23774	849.75	1.94879
				850	2.64672	850	-8.77444	850	1.84604
				850.25	0.78325	850.25	-9.45776	850.25	0.27261
				850.5	-0.73489	850.5	-8.96407	850.5	1.26507
				850.75	-1.20277	850.75	-6.80846	850.75	1.54195
				851	-0.77938	851	-5.53844	851	1.63409
				851.25	-0.45278	851.25	-4.83359	851.25	0.3891
				851.5	0.01722	851.5	-3.90453	851.5	0.13063
				851.75	0.51107	851.75	-3.44424	851.75	2.11018
				852	0.534	852	-2.43794	852	0.80442
				852.25	1.24393	852.25	-2.24675	852.25	1.3717
				852.5	2.21775	852.5	-1.63067	852.5	1.19954
				852.75	1.82674	852.75	-1.62419	852.75	1.05761
				853	1.89072	853	-2.02923	853	1.25219
				853.25	2.98451	853.25	-1.80601	853.25	1.66558
				853.5	3.73653	853.5	-2.73203	853.5	0.90637
				853.75	2.41243	853.75	-4.16961	853.75	0.82015
				854	2.52693	854	-5.36517	854	1.81108
				854.25	1.82361	854.25	-6.75448	854.25	1.45259
				854.5	0.82419	854.5	-7.27438	854.5	-0.45686
				854.75	0.94523	854.75	-7.40855	854.75	-0.00995
				855	0.51505	855	-6.89428	855	0.16227
				855.25	0.04838	855.25	-6.42612	855.25	1.49911
				855.5	-0.18273	855.5	-6.69739	855.5	0.13893
				855.75	0.60547	855.75	-5.22333	855.75	0.81162
				856	1.37044	856	-5.69356	856	0.95107
				856.25	0.83852	856.25	-6.02602	856.25	0.73087
				856.5	1.10768	856.5	-5.76503	856.5	-0.29567
				856.75	1.55088	856.75	-6.14584	856.75	2.33592
				857	1.37215	857	-6.12824	857	1.53967
				857.25	1.39006	857.25	-6.55891	857.25	0.88793
				857.5	1.492	857.5	-7.37301	857.5	1.17892
				857.75	2.00387	857.75	-8.88268	857.75	-0.20939
				858	0.87407	858	-9.93677	858	-1.12225
				858.25	0.45502	858.25	-8.48802	858.25	0.49994
				858.5	0.87748	858.5	-9.12303	858.5	0.4208
				858.75	1.05329	858.75	-8.48891	858.75	2.37672
				859	1.00029	859	-7.07972	859	0.09538
				859.25	1.06573	859.25	-6.08326	859.25	1.07767
				859.5	0.33979	859.5	-4.64772	859.5	1.60977
				859.75	-0.27425	859.75	-3.68334	859.75	0.59764
				860	1.15978	860	-3.05848	860	0.90485
				860.25	1.91536	860.25	-2.17904	860.25	1.73635
				860.5	1.36528	860.5	-2.05329	860.5	0.21994
				860.75	2.70107	860.75	-0.90787	860.75	1.34165
				861	3.0204	861	-0.95606	861	1.59519
				861.25	3.81674	861.25	-2.04304	861.25	1.79781
				861.5	3.38436	861.5	-3.01141	861.5	2.06155
				861.75	3.44267	861.75	-4.35623	861.75	2.55473
				862	2.13042	862	-5.24504	862	0.72896
				862.25	2.04993	862.25	-4.7324	862.25	2.27702
				862.5	1.90593	862.5	-5.39594	862.5	0.68671
				862.75	1.0542	862.75	-5.91157	862.75	0.11729
				863	1.18703	863	-6.4972	863	1.26614
				863.25	1.35308	863.25	-5.92296	863.25	3.37078
				863.5	-0.44905	863.5	-5.03222	863.5	1.84871
				863.75	-0.86684	863.75	-5.40858	863.75	1.77307
				864	-1.85424	864	-5.02339	864	1.03047
				864.25	-2.15218	864.25	-4.44229	864.25	1.04764
				864.5	-2.58324	864.5	-2.83784	864.5	2.09502
				864.75	-1.36266	864.75	-0.46349	864.75	0.03956
				865	-0.7316	865	-0.02908	865	2.19608
				865.25	0.61281	865.25	-0.68149	865.25	1.72773
				865.5	2.15582	865.5	-0.22094	865.5	1.40323
				865.75	3.17639	865.75	-1.14373	865.75	0.89292
				866	2.22624	866	-1.74138	866	1.74887
				866.25	2.32528	866.25	-3.03684	866.25	-0.28332
				866.5	1.11118	866.5	-3.46395	866.5	1.39136
				866.75	-0.13128	866.75	-3.5306	866.75	0.91354
				867	-1.06961	867	-3.06563	867	0.85165
				867.25	-1.20571	867.25	-2.64038	867.25	2.19384
				867.5	-0.92847	867.5	-3.04966	867.5	1.11501
				867.75	0.7855	867.75	-4.59534	867.75	0.17963
				868	1.63691	868	-3.89869	868	0.92249
				868.25	2.26989	868.25	-4.15892	868.25	1.39734
				868.5	2.72429	868.5	-3.68679	868.5	0.82681
				868.75	3.55944	868.75	-3.30384	868.75	2.29687
				869	3.8579	869	-2.47515	869	2.32868
				869.25	3.32769	869.25	-2.02758	869.25	1.29622
				869.5	2.24416	869.5	-2.96037	869.5	1.39201
				869.75	1.27487	869.75	-3.54148	869.75	0.44126
				870	-0.00481	870	-5.53476	870	0.19956
				870.25	-0.96316	870.25	-7.14083	870.25	0.33241
				870.5	-2.16315	870.5	-7.28287	870.5	-0.00406
				870.75	-1.94699	870.75	-9.02353	870.75	1.60881
				871	-0.94011	871	-8.54069	871	1.30822
				871.25	-0.80419	871.25	-7.47426	871.25	1.6434
				871.5	0.79586	871.5	-5.73096	871.5	1.33863
				871.75	1.13246	871.75	-4.54778	871.75	1.38366
				872	1.11371	872	-4.2452	872	1.71951
				872.25	0.81031	872.25	-4.10234	872.25	-0.6358
				872.5	0.69909	872.5	-5.61004	872.5	1.77273
				872.75	-0.02203	872.75	-5.93837	872.75	1.19517
				873	0.51031	873	-6.46933	873	0.08327
				873.25	1.23005	873.25	-6.98757	873.25	0.48043
				873.5	2.31936	873.5	-6.70112	873.5	3.02441
				873.75	3.45639	873.75	-5.56323	873.75	1.11161
				874	4.89859	874	-4.68707	874	2.88062
				874.25	4.45072	874.25	-3.96268	874.25	2.03108
				874.5	4.16669	874.5	-3.32403	874.5	2.46657
				874.75	3.36914	874.75	-3.16472	874.75	3.36205
				875	3.10755	875	-2.36874	875	2.14113
				875.25	1.7444	875.25	-1.28257	875.25	3.88654
				875.5	0.55648	875.5	-0.96073	875.5	2.95431
				875.75	0.52892	875.75	-1.32499	875.75	1.77418
				876	1.28922	876	-1.80116	876	4.55675
				876.25	2.19509	876.25	-1.01227	876.25	3.92119
				876.5	2.2688	876.5	-1.93074	876.5	2.15557
				876.75	2.80758	876.75	-3.03528	876.75	2.04187
				877	2.68707	877	-3.79648	877	2.83951
				877.25	1.75733	877.25	-2.91749	877.25	2.8481
				877.5	1.56852	877.5	-2.625	877.5	2.84948
				877.75	0.71696	877.75	-1.81889	877.75	2.43031
				878	0.14787	878	-2.24888	878	3.76623
				878.25	0.83888	878.25	-1.79827	878.25	4.00912
				878.5	1.26938	878.5	0.23674	878.5	4.43328
				878.75	2.8661	878.75	1.32796	878.75	3.37378
				879	4.77598	879	1.4052	879	4.52806
				879.25	5.59343	879.25	1.18162	879.25	5.49394
				879.5	4.97231	879.5	0.97401	879.5	6.5429
				879.75	4.73719	879.75	0.64081	879.75	5.82354
				880	4.63208	880	0.83079	880	5.44518
				880.25	4.37816	880.25	2.12666	880.25	6.83582
				880.5	3.33568	880.5	1.2624	880.5	7.94998
				880.75	3.16109	880.75	1.9361	880.75	10.4328
				881	2.30434	881	1.69797	881	11.1939
				881.25	2.93206	881.25	1.06209	881.25	12.34
				881.5	2.6299	881.5	1.56689	881.5	15.0523
				881.75	1.45547	881.75	1.68518	881.75	15.8608
				882	1.29282	882	2.51471	882	17.4107
				882.25	1.04056	882.25	3.37243	882.25	19.7996
				882.5	2.10085	882.5	6.27275	882.5	21.6878
				882.75	3.22256	882.75	8.89882	882.75	24.2724
				883	4.39173	883	11.7274	883	28.391
				883.25	5.43872	883.25	16.4227	883.25	34.629
				883.5	6.99967	883.5	21.35	883.5	40.5685
				883.75	11.4208	883.75	27.2276	883.75	50.7432
				884	14.8568	884	35.1617	884	61.5664
				884.25	19.1715	884.25	43.8419	884.25	77.1157
				884.5	24.5105	884.5	54.3987	884.5	94.1549
				884.75	27.6425	884.75	65.1245	884.75	118.242
				885	32.362	885	78.9909	885	145.141
				885.25	35.4031	885.25	93.8617	885.25	175.115
				885.5	40.4098	885.5	111.377	885.5	203.374
				885.75	42.9979	885.75	127.699	885.75	224.618
				886	45.676	886	139.768	886	239.916
				886.25	47.5621	886.25	145.676	886.25	246.649
				886.5	47.4477	886.5	146.262	886.5	242.142
				886.75	46.1442	886.75	141.407	886.75	230.186
				887	44.0802	887	130.933	887	210.952
				887.25	38.5623	887.25	116.15	887.25	183.001
				887.5	34.0189	887.5	101.201	887.5	154.048
				887.75	27.7546	887.75	85.4857	887.75	129.383
				888	23.4614	888	73.1444	888	103.35
				888.25	18.6225	888.25	61.1337	888.25	85.4783
				888.5	15.1888	888.5	48.014	888.5	70.8484
				888.75	11.4076	888.75	37.8507	888.75	59.9
				889	9.95833	889	30.1982	889	49.8089
				889.25	8.33695	889.25	26.4749	889.25	41.1466
				889.5	7.97959	889.5	22.1989	889.5	35.049
				889.75	6.94463	889.75	20.147	889.75	30.6579
				890	5.98755	890	19.1837	890	27.7577
				890.25	4.11891	890.25	19.468	890.25	24.9992
				890.5	3.06078	890.5	18.8135	890.5	21.4125
				890.75	3.24182	890.75	16.8441	890.75	21.5345
				891	3.58001	891	12.6719	891	19.308
				891.25	2.91064	891.25	11.6392	891.25	18.0178
				891.5	2.63033	891.5	9.30849	891.5	15.3391
				891.75	1.2633	891.75	9.54608	891.75	16.388
				892	1.70949	892	7.33674	892	15.039
				892.25	1.53865	892.25	7.39335	892.25	15.0753
				892.5	1.4514	892.5	6.76338	892.5	13.4737
				892.75	1.65754	892.75	7.63272	892.75	13.0856
				893	2.1327	893	6.3263	893	14.7388
				893.25	2.75259	893.25	5.72965	893.25	12.4533
				893.5	2.83323	893.5	4.95116	893.5	12.9451
				893.75	3.27357	893.75	4.90191	893.75	14.9972
				894	3.6943	894	4.02621	894	12.1814
				894.25	3.9666	894.25	4.84576	894.25	13.3248
				894.5	5.4302	894.5	3.7722	894.5	12.3982
				894.75	6.20599	894.75	3.1235	894.75	10.9643
				895	6.50598	895	2.7157	895	9.25431
				895.25	6.5131	895.25	3.28838	895.25	9.64261
				895.5	5.78273	895.5	2.8053	895.5	11.0813
				895.75	4.80823	895.75	2.1415	895.75	9.73514
				896	3.5272	896	0.46626	896	10.0534
				896.25	3.74487	896.25	-0.80181	896.25	11.072
				896.5	3.64841	896.5	-0.70662	896.5	11.2491
				896.75	3.18258	896.75	-0.34181	896.75	11.4189
				897	2.58307	897	-0.95077	897	10.6646
				897.25	2.01026	897.25	-1.36178	897.25	11.2594
				897.5	1.2365	897.5	-0.52044	897.5	11.8556
				897.75	1.49097	897.75	0.7704	897.75	12.8659
				898	1.95743	898	1.28335	898	11.9057
				898.25	2.84318	898.25	0.8667	898.25	14.4342
				898.5	3.45958	898.5	0.98039	898.5	16.166
				898.75	5.41652	898.75	3.0587	898.75	15.4758
				899	5.00582	899	5.74466	899	16.4387
				899.25	4.96142	899.25	9.1851	899.25	20.803
				899.5	4.48881	899.5	10.2126	899.5	23.0232
				899.75	4.83435	899.75	11.8593	899.75	28.5551
				900	4.98818	900	13.9243	900	32.3772
				900.25	6.91492	900.25	16.4277	900.25	38.8572
				900.5	8.62565	900.5	18.0354	900.5	45.8764
				900.75	10.4763	900.75	21.125	900.75	52.5442
				901	13.0997	901	24.322	901	60.2838
				901.25	15.888	901.25	28.0519	901.25	67.3667
				901.5	17.6705	901.5	32.5163	901.5	75.6932
				901.75	19.0237	901.75	39.5505	901.75	85.8824
				902	19.5975	902	46.8625	902	94.7168
				902.25	22.528	902.25	56.0984	902.25	107.72
				902.5	25.2068	902.5	66.2639	902.5	123.009
				902.75	27.6043	902.75	76.9076	902.75	139.26
				903	29.5594	903	87.9814	903	154.654
				903.25	32.2755	903.25	98.6453	903.25	173.84
				903.5	35.122	903.5	107.872	903.5	190.969
				903.75	36.8243	903.75	115.384	903.75	201.279
				904	38.0185	904	119.272	904	209.905
				904.25	37.3247	904.25	118.818	904.25	211.319
				904.5	35.364	904.5	116.558	904.5	201.562
				904.75	35.6613	904.75	111.046	904.75	187.243
				905	34.4282	905	103.824	905	168.792
				905.25	32.5055	905.25	96.1291	905.25	150.543
				905.5	30.4108	905.5	86.7891	905.5	133.682
				905.75	28.2045	905.75	77.7732	905.75	118.942
				906	25.6038	906	70.0484	906	105.109
				906.25	21.9025	906.25	63.1838	906.25	95.2264
				906.5	18.7456	906.5	55.6018	906.5	85.8682
				906.75	15.6751	906.75	47.5159	906.75	76.9864
				907	12.1034	907	42.941	907	73.2581
				907.25	10.6596	907.25	38.6703	907.25	66.0979
				907.5	10.0678	907.5	34.7728	907.5	61.2486
				907.75	10.0865	907.75	32.3017	907.75	57.8183
				908	9.52606	908	29.4432	908	53.1846
				908.25	8.78125	908.25	28.1153	908.25	50.6255
				908.5	8.34446	908.5	25.8837	908.5	48.3468
				908.75	7.42778	908.75	23.9809	908.75	45.5804
				909	8.33151	909	21.8381	909	42.6434
				909.25	8.71266	909.25	21.3285	909.25	41.7069
				909.5	7.97314	909.5	22.309	909.5	40.2634
				909.75	8.7354	909.75	21.8675	909.75	38.8709
				910	9.24837	910	22.6102	910	36.857
				910.25	9.28986	910.25	23.525	910.25	37.6785
				910.5	8.07192	910.5	25.412	910.5	36.0499
				910.75	6.51678	910.75	26.2117	910.75	36.2961
				911	5.70726	911	25.1203	911	36.5077
				911.25	4.89065	911.25	22.97	911.25	35.561
				911.5	5.53563	911.5	22.0622	911.5	35.3608
				911.75	4.93922	911.75	20.6704	911.75	35.0208
				912	4.53629	912	19.3553	912	34.0568
				912.25	5.03671	912.25	18.3952	912.25	34.9349
				912.5	5.09068	912.5	18.1778	912.5	31.5263
				912.75	5.80163	912.75	17.2232	912.75	31.9377
				913	5.27552	913	17.3267	913	32.5174
				913.25	5.06994	913.25	15.3433	913.25	32.6007
				913.5	5.52483	913.5	12.8169	913.5	30.9276
				913.75	5.76336	913.75	11.5039	913.75	28.8809
				914	6.04396	914	11.4397	914	30.4348
				914.25	7.06811	914.25	10.2261	914.25	28.5789
				914.5	8.72366	914.5	10.1184	914.5	29.5471
				914.75	9.2094	914.75	9.99643	914.75	30.7234
				915	9.33379	915	8.5425	915	28.9663
				915.25	9.01613	915.25	9.0577	915.25	30.1171
				915.5	7.83175	915.5	10.6959	915.5	28.5697
				915.75	6.9863	915.75	10.7816	915.75	29.0753
				916	5.92977	916	10.5047	916	29.7166
				916.25	4.14866	916.25	10.4979	916.25	29.0959
				916.5	3.6059	916.5	10.0299	916.5	29.3636
				916.75	4.36927	916.75	10.1567	916.75	29.5828
				917	5.05991	917	9.79985	917	28.2091
				917.25	5.0917	917.25	10.5833	917.25	28.1001
				917.5	4.73005	917.5	11.2914	917.5	28.7535
				917.75	5.2846	917.75	12.8171	917.75	28.4433
				918	6.24556	918	14.1565	918	29.2806
				918.25	7.13892	918.25	14.6463	918.25	28.9314
				918.5	6.461	918.5	12.7785	918.5	28.4482
				918.75	6.01517	918.75	12.2573	918.75	28.387
				919	6.53383	919	11.4301	919	28.3039
				919.25	6.81257	919.25	11.4231	919.25	27.6365
				919.5	6.4552	919.5	11.8824	919.5	28.7939
				919.75	6.78043	919.75	13.3571	919.75	27.2403
				920	6.37972	920	14.2632	920	27.6295
				920.25	6.32081	920.25	15.7889	920.25	27.9059
				920.5	6.99284	920.5	17.1933	920.5	26.2968
				920.75	7.89799	920.75	17.4581	920.75	26.561
				921	7.56568	921	15.9983	921	26.1872
				921.25	7.6077	921.25	15.8394	921.25	25.6689
				921.5	6.18228	921.5	14.2864	921.5	26.1595
				921.75	5.26207	921.75	12.3258	921.75	26.8937
				922	4.22691	922	10.6738	922	27.152
				922.25	3.3874	922.25	9.07735	922.25	25.3306
				922.5	2.21994	922.5	9.22876	922.5	24.9812
				922.75	1.29813	922.75	11.38	922.75	24.0738
				923	2.3591	923	12.6807	923	25.4026
				923.25	4.23382	923.25	14.4185	923.25	25.5627
				923.5	5.8247	923.5	14.0738	923.5	26.1744
				923.75	7.05873	923.75	12.9045	923.75	25.4654
				924	7.15482	924	11.3955	924	24.04
				924.25	7.37249	924.25	9.44664	924.25	24.2219
				924.5	7.28514	924.5	7.58847	924.5	24.4049
				924.75	6.94893	924.75	6.95399	924.75	25.2864
				925	7.82343	925	6.95183	925	23.1389
				925.25	7.81609	925.25	7.1146	925.25	25.3588
				925.5	8.0248	925.5	7.19815	925.5	24.0958
				925.75	8.67408	925.75	7.73439	925.75	24.2539
				926	8.80653	926	7.16857	926	25.0647
				926.25	8.86151	926.25	7.29636	926.25	24.2934
				926.5	8.36766	926.5	7.15224	926.5	24.615
				926.75	6.26611	926.75	6.50003	926.75	24.2219
				927	4.57054	927	6.9158	927	24.9278
				927.25	3.84538	927.25	8.63796	927.25	23.3306
				927.5	4.40976	927.5	10.0873	927.5	23.459
				927.75	3.43156	927.75	10.384	927.75	24.9719
				928	3.74676	928	11.214	928	25.1367
				928.25	4.47966	928.25	11.79	928.25	25.143
				928.5	5.16093	928.5	12.637	928.5	24.4717
				928.75	6.33153	928.75	13.6932	928.75	25.1325
				929	7.06375	929	13.9052	929	26.366
				929.25	5.68714	929.25	12.1567	929.25	24.6565
				929.5	4.98667	929.5	11.9637	929.5	25.6798
				929.75	4.86649	929.75	13.9434	929.75	26.4569
				930	4.80189	930	13.9068	930	24.1735
				930.25	4.60552	930.25	13.5864	930.25	25.0219
				930.5	4.95913	930.5	13.3412	930.5	25.306
				930.75	5.72651	930.75	13.8835	930.75	26.0107
				931	6.78011	931	12.4154	931	24.7034
				931.25	7.59677	931.25	13.1037	931.25	25.0025
				931.5	6.89933	931.5	13.4919	931.5	25.2578
				931.75	5.20391	931.75	12.8883	931.75	27.596
				932	4.68982	932	13.5531	932	26.5052
				932.25	4.44788	932.25	15.6064	932.25	25.7383
				932.5	2.82965	932.5	15.9279	932.5	25.6781
				932.75	3.71974	932.75	17.2068	932.75	27.2932
				933	3.97677	933	17.1835	933	26.2926
				933.25	6.06172	933.25	18.061	933.25	27.1829
				933.5	8.23388	933.5	15.9982	933.5	24.7913
				933.75	7.93328	933.75	15.7942	933.75	28.0211
				934	7.4822	934	14.8306	934	26.7145
				934.25	7.96276	934.25	13.5791	934.25	26.3172
				934.5	7.67025	934.5	13.1402	934.5	28.0765
				934.75	8.39681	934.75	13.177	934.75	26.1998
				935	6.71575	935	12.6978	935	26.8758
				935.25	7.65296	935.25	11.6884	935.25	27.1898
				935.5	8.18026	935.5	10.5029	935.5	27.7473
				935.75	8.90089	935.75	10.0872	935.75	27.114
				936	9.31061	936	9.76089	936	26.1553
				936.25	8.18991	936.25	9.34194	936.25	27.4808
				936.5	7.97392	936.5	10.0947	936.5	26.8864
				936.75	8.29446	936.75	11.7096	936.75	26.405
				937	6.83971	937	13.9664	937	26.8565
				937.25	7.25024	937.25	15.166	937.25	25.2176
				937.5	5.85875	937.5	15.2688	937.5	26.2301
				937.75	6.11897	937.75	14.5341	937.75	27.9481
				938	6.08532	938	13.4452	938	25.5767
				938.25	6.80944	938.25	12.2435	938.25	26.7052
				938.5	6.57598	938.5	11.0105	938.5	25.5741
				938.75	6.08327	938.75	9.51317	938.75	24.6948
				939	4.60646	939	9.61298	939	25.4457
				939.25	3.86653	939.25	9.46535	939.25	25.8081
				939.5	2.02277	939.5	9.43969	939.5	26.3114
				939.75	2.10757	939.75	8.59045	939.75	26.5669
				940	2.06262	940	8.15038	940	26.4136
				940.25	2.43852	940.25	8.04258	940.25	22.9964
				940.5	3.13306	940.5	9.07362	940.5	24.0198
				940.75	4.52043	940.75	9.62173	940.75	23.9872
				941	5.04427	941	11.011	941	24.5104
				941.25	5.37914	941.25	12.5825	941.25	24.6342
				941.5	5.36677	941.5	14.0749	941.5	25.1476
				941.75	4.43609	941.75	14.346	941.75	24.8193
				942	3.26193	942	14.2514	942	24.8466
				942.25	2.99577	942.25	13.4136	942.25	23.5389
				942.5	2.43737	942.5	13.1699	942.5	23.4682
				942.75	2.71544	942.75	12.4748	942.75	23.4025
				943	2.44985	943	12.6718	943	25.653
				943.25	2.82862	943.25	11.8278	943.25	24.8938
				943.5	2.19091	943.5	11.6138	943.5	24.7802
				943.75	2.32648	943.75	11.0994	943.75	25.8484
				944	3.17431	944	10.6178	944	25.7459
				944.25	3.11236	944.25	9.68143	944.25	23.7896
				944.5	3.9306	944.5	9.50278	944.5	24.0867
				944.75	4.27417	944.75	11.5457	944.75	23.0079
				945	5.49591	945	13.4162	945	23.525
				945.25	7.74158	945.25	15.5082	945.25	24.3672
				945.5	9.06522	945.5	16.1041	945.5	24.4035
				945.75	9.89879	945.75	15.4096	945.75	23.6208
				946	8.90293	946	14.5805	946	23.6013
				946.25	9.64371	946.25	12.9198	946.25	22.367
				946.5	8.85452	946.5	11.1229	946.5	22.94
				946.75	8.29913	946.75	9.72069	946.75	23.518
				947	7.08469	947	7.83505	947	24.4308
				947.25	5.33039	947.25	7.42386	947.25	23.9906
				947.5	4.75425	947.5	7.14621	947.5	25.1342
				947.75	4.04566	947.75	7.58274	947.75	24.9342
				948	3.53034	948	8.13203	948	24.443
				948.25	1.89561	948.25	9.36518	948.25	24.4887
				948.5	1.38207	948.5	10.0894	948.5	21.9773
				948.75	1.73234	948.75	10.1678	948.75	22.708
				949	1.88979	949	10.1526	949	22.9713
				949.25	2.91303	949.25	10.4732	949.25	23.4801
				949.5	3.02143	949.5	9.76894	949.5	21.9799
				949.75	4.0561	949.75	9.32213	949.75	22.3244
				950	4.57457	950	8.63045	950	23.4055
				950.25	4.6621	950.25	8.1521	950.25	24.0568
				950.5	4.74304	950.5	8.92405	950.5	22.8854
				950.75	3.72732	950.75	8.19374	950.75	24.6647
				951	4.18472	951	7.33188	951	23.1337
				951.25	4.7898	951.25	5.87799	951.25	22.6399
				951.5	5.23689	951.5	5.06424	951.5	23.9133
				951.75	5.39971	951.75	5.1165	951.75	23.5037
				952	5.1193	952	6.55241	952	23.0147
				952.25	5.98731	952.25	8.61116	952.25	23.7115
				952.5	5.5373	952.5	9.32206	952.5	23.8232
				952.75	6.68056	952.75	11.3791	952.75	22.1237
				953	7.12237	953	12.5623	953	24.3976
				953.25	6.9368	953.25	13.4624	953.25	23.6797
				953.5	7.02157	953.5	13.3281	953.5	23.1641
				953.75	5.51554	953.75	12.1957	953.75	23.1942
				954	4.97323	954	12.0482	954	23.3008
				954.25	3.85775	954.25	11.1071	954.25	22.5187
				954.5	3.44984	954.5	9.93685	954.5	22.1021
				954.75	3.39869	954.75	10.0082	954.75	24.1435
				955	3.20796	955	7.5468	955	24.0372
				955.25	5.36064	955.25	7.64388	955.25	22.4377
				955.5	6.98595	955.5	6.2669	955.5	22.4854
				955.75	8.2524	955.75	6.56835	955.75	23.6754
				956	8.08569	956	6.78488	956	23.2512
				956.25	8.10949	956.25	7.52199	956.25	23.2409
				956.5	8.9177	956.5	10.136	956.5	21.7129
				956.75	8.6886	956.75	11.2757	956.75	22.9373
				957	7.92351	957	12.1855	957	22.5379
				957.25	6.58038	957.25	14.5434	957.25	23.1418
				957.5	6.3338	957.5	13.5322	957.5	24.5036
				957.75	5.98306	957.75	13.833	957.75	23.4901
				958	5.66973	958	12.5232	958	24.038
				958.25	4.10825	958.25	12.356	958.25	24.1194
				958.5	4.69153	958.5	12.9045	958.5	23.1204
				958.75	5.05353	958.75	12.6713	958.75	22.9428
				959	5.14646	959	13.9524	959	23.9031
				959.25	5.73978	959.25	13.7718	959.25	24.2934
				959.5	4.78217	959.5	14.0042	959.5	23.3214
				959.75	4.62444	959.75	13.7184	959.75	23.3065
				960	4.00783	960	12.5175	960	23.7351
				960.25	4.17965	960.25	12.7623	960.25	23.6632
				960.5	4.29533	960.5	12.5725	960.5	24.4441
				960.75	3.77967	960.75	10.8891	960.75	22.9249
				961	4.83584	961	10.3223	961	24.1405
				961.25	5.02789	961.25	9.93558	961.25	23.8758
				961.5	5.2567	961.5	10.771	961.5	25.855
				961.75	5.0008	961.75	10.1925	961.75	22.6362
				962	4.85587	962	10.1501	962	23.9184
[truncated: 52 more rows]

## Sheet: Figure 2
Figure 2a
2ϴ （o)	Intensity (a.u.)	Intensity (a.u.)	Intensity (a.u.)	Intensity (a.u.)	Intensity (a.u.)	Intensity (a.u.)	Intensity (a.u.)	Intensity (a.u.)	Intensity (a.u.)	Intensity (a.u.)	Intensity (a.u.)	Intensity (a.u.)	Intensity (a.u.)	Intensity (a.u.)	Intensity (a.u.)	Intensity (a.u.)	Intensity (a.u.)	Intensity (a.u.)	Intensity (a.u.)	Intensity (a.u.)	Intensity (a.u.)	Intensity (a.u.)	Intensity (a.u.)	Intensity (a.u.)	Intensity (a.u.)	Intensity (a.u.)	Intensity (a.u.)	Intensity (a.u.)	Intensity (a.u.)	Intensity (a.u.)	Intensity (a.u.)	Intensity (a.u.)	Intensity (a.u.)	Intensity (a.u.)	Intensity (a.u.)	Intensity (a.u.)	Intensity (a.u.)	Intensity (a.u.)	Intensity (a.u.)	Intensity (a.u.)	Intensity (a.u.)	Intensity (a.u.)	Intensity (a.u.)	Intensity (a.u.)	Intensity (a.u.)	Intensity (a.u.)	Intensity (a.u.)	Intensity (a.u.)	Intensity (a.u.)
25	1067.31	876.61	876.61	442.902	1354.68	471.78	1016.37	920.117	826.904	657.528	624.831	567.633	1297.04	818.552	638.055	446.4	529.394	849.787	759.493	626.232	537.388	541.095	742.58	642.049	591.895	556.902	714.234	311.186	799.567	461.554	1109.57	1054.28	1153.26	799.333	943.087	874.865	911.935	725.248	467.133	793.389	873.564	890.856	732.135	708.18	918.534	1110.99	928.093	1141.95	1054.86
25.01	966.258	1110.09	1110.09	565.036	923.654	875.939	994.563	596.133	724.015	893.128	788.144	747.103	840.157	848.823	961.811	726.401	688.828	579.656	758.553	666.536	677.06	890.67	783.056	738.546	885.576	689.797	604.744	691.678	595.925	1041.21	864.276	1002.9	1099.74	846.635	1123.43	855.91	847.832	991.968	976.58	1077.71	668.792	832.576	1116.76	1057.13	944.99	925.753	704.266	1022.14	806.928
25.02	813.514	832.303	832.303	697.896	668.161	667.914	854.938	756.593	921.619	677.243	1037.64	776.057	594.159	828.702	694.257	654.91	889.398	613.213	865.548	539.934	788.563	742.199	695.405	957.511	740.131	751.032	604.913	767.712	628.095	1074.45	869.825	858.359	817.48	773.196	974.216	851.605	639.341	740.12	942.741	755.553	861.217	894.883	1041.67	901.482	744.42	959.321	1040.76	937.138	879.83
25.03	805.775	941.735	941.735	753.908	674.042	684.9	749.324	675.028	794.981	882.698	594.26	768.904	921.882	900.132	704.344	773.603	756.403	694.305	646.304	736.452	1025.08	657.498	844.341	889.19	854.632	693.952	797.999	1000.83	567.712	1079.81	808.284	966.66	1066.71	930.275	823.355	839.466	893.244	968.693	1065.45	989.907	887.764	893.598	929.469	983.563	750.818	777.961	1242.79	942.379	919.38
25.04	1025.01	667.726	667.726	782.916	252.709	786.431	618.103	634.77	763.771	599.578	706.111	858.656	739.978	654.067	701.053	859.815	625.264	843.483	611.917	624.548	810.263	710.712	758.207	874.45	636.185	794.013	789.855	965.907	937.459	728.752	674.729	1211.24	917.292	822.57	903.657	965.42	1127.47	1392.62	929.301	1093.97	772.076	967.794	985.367	929.468	935.281	1000.18	867.421	698.128	784.637
25.05	697.131	893.667	893.667	807.561	726.189	614.776	716.599	838.805	779.101	575.037	681.78	988.628	716.255	781.5	686.553	547.056	721.301	723.06	747.779	1022.65	958.876	961.687	873.969	630.43	652.496	725.451	933.511	1010.39	777.545	646.237	810.973	702.27	741.406	944.621	617.77	1206.36	807.788	1009.23	1014.15	975.633	889.98	909.614	974.721	980.43	961.942	813.029	1158.92	984.723	807.335
25.06	762.504	632.713	632.713	666.856	897.283	875.862	686.103	1040	764.744	638.327	634.543	759.556	793.305	461.524	761.009	792.461	730.974	706.677	914.063	984.017	671.987	709.319	826.019	734.637	889.734	858.56	698.345	655.249	650.937	816.668	786.935	892.47	862.151	756.992	765.445	582.191	861.605	760.629	929.637	799.29	823.437	1007.88	961.388	660.565	881.404	973.115	874.91	995.047	711.701
25.07	944.503	726.978	726.978	893.63	540.121	807.05	953.028	647.164	504.594	953.504	665.35	792.115	803.318	657.265	692.921	873.383	688.438	754.108	710.436	961.097	694.349	716.936	739.718	632.083	983.487	477.273	473.941	950.523	762.548	645.963	736.657	936.686	1025.29	1062.21	1005.12	777.865	925.645	1087.16	713.274	807.23	896.575	893.282	1054.88	1059.04	1017	988.635	1040.66	907.243	912.368
25.08	1099.85	695.17	695.17	922.528	732.513	678.357	795.939	820.459	621.696	762.261	738.279	847.376	636.986	855.756	654.081	532.948	755.75	725.854	799.397	819.653	543.783	718.862	798.975	692.443	809.855	663.656	848.736	1102.59	703.193	711.097	715.499	507.563	898.618	1144.45	1127.2	891.741	797.359	1274.43	703.901	1053.75	941.387	798.034	983.978	856.554	1058.68	920.133	901.604	1162.66	889.667
25.09	952.813	732.602	732.602	667.796	824.631	633.779	725.752	708.023	562.113	779.294	862.718	917.864	1109.45	891.429	606.153	720.961	889.278	568.359	441.673	960.377	745.588	527.972	894.606	988.556	784.62	719.205	704.758	835.944	552.951	578.479	893.192	627.15	1035.68	737.301	1023.62	683.252	866.497	839.766	1178.54	769.942	665.344	1038.69	979.622	903.547	610.315	776.724	942.684	875.982	750.492
25.1	683.476	604.815	604.815	722.693	725.832	694.844	751.02	738.529	535.203	686.845	683.213	860.649	891.115	845.676	960.624	627.599	594.802	310.24	727.856	744.732	637.314	775.562	861.381	1089.64	684.144	903.119	524.931	666.986	737.043	791.398	864.614	820.7	783.255	1139.23	1075.25	944.329	994.967	1119.21	737.295	979.374	969.033	1167.5	942.837	965.921	1044.58	660.827	673.115	669.44	589.592
25.11	678.373	563.948	563.948	751.304	722.705	824.545	758.484	808.364	625.326	666.964	787.447	694.016	722.818	649.524	1086.45	560.372	689.561	622.799	997.324	894.78	862.81	993.141	677.041	639.063	712.984	808.145	533.686	682.238	583.464	686.559	891.349	867.749	953.67	828.078	1069.6	1037.84	995.144	984.6	943.521	836.713	797.627	706.477	1177.33	957.222	1016.29	821.636	1016.74	837.299	598.164
25.12	723.618	707.654	707.654	693.021	600.922	1047.51	669.909	850.281	872.78	485.729	818.909	721.822	809.544	653.85	818.879	650.635	785.256	808.03	660.676	666.687	489.577	695.634	774.586	670.452	898.478	598.443	898.061	948.592	869.061	741.344	994	1034.77	796.425	915.055	911.18	625.424	1017.33	768.797	841.774	772.276	969.528	1035.93	765.153	637.566	906.496	947.576	721.279	977.965	644.302
25.13	890.424	649.995	649.995	784.679	626.374	1027.92	842.992	705.859	624.575	782.637	723.18	952.442	646.597	1083.42	698.554	795.708	590.52	962.289	606.902	663.585	639.59	921.712	822.896	749.408	898.399	645.738	961.253	1074.5	833.206	567.423	893.709	835.957	986.91	816.668	776.884	1061.49	966.752	745.036	857.984	876.602	955.901	827.037	1048.91	794.02	880.897	755.238	1032.87	851.161	971.6
25.14	984.388	889.108	889.108	952.669	789.709	901.173	904.08	854.409	720.977	798.056	756.538	880.325	723.598	897.015	1013.47	868.576	764.899	640.46	705.268	821.615	809.819	892.142	784.43	664.693	893.879	731.761	633.749	723.154	710.469	594.481	732.99	763.478	857.334	802.054	934.539	987.068	911.872	986.516	861.145	1013.27	833.669	898.628	1056.77	1128.92	745.409	896.941	917.391	872.971	664.293
25.15	861.894	700.5	700.5	460.51	616.591	813.248	1109.54	967.062	702.133	656.478	704.421	871.834	730.454	820.611	974.747	874.428	806.922	386.306	711.279	508.997	705.26	571.397	845.822	791.079	944.7	876.068	775.762	533.106	660.007	762.798	962.839	866.807	948.231	965.639	768.354	936.414	721.556	824.605	873.204	1057.01	989.241	732.428	809.209	1098.75	783.158	866.823	802.018	992.034	764.885
25.16	1059.07	872.384	872.384	702.873	718.697	983.092	926.381	791.183	785.669	537.197	875.846	829.073	609.357	935.489	699.325	990.34	660.176	555.024	645.118	833.724	899.812	727.55	841.359	671.343	724.937	749.859	1014.4	696.678	653.083	611.051	829.879	1058.51	1029.59	969.59	839.391	905.32	739.114	1113.72	1096.05	1030.1	804.947	962.88	852.72	762.377	796.403	939.146	907.716	1091.68	923.686
25.17	870.073	820.737	820.737	544.592	814.568	751.58	969.449	733.204	943.233	562.998	757.159	743.141	571.997	723.746	791.206	945.873	1074.11	601.331	993.869	790.742	767.296	756.112	925.564	791.41	1036.88	992.032	614.109	828.165	632.965	887.123	1041.11	1010.86	1051.09	766.908	771.956	787.126	930.511	896.862	883.972	748.339	702.537	1134.88	751.639	690.016	1003.2	1095.71	896.122	760.987	978.46
25.18	1072.33	932.201	932.201	666.322	415.208	688.725	476.005	523.535	751.18	695.131	535.132	638.35	702.073	742.599	601.98	616.471	853.335	843.544	632.342	1024.52	938.305	748.58	882.219	650.318	650.759	707.902	620.239	978.381	993.239	765.08	826.882	750.435	930.773	866.036	1078.56	1055.95	731.129	883.214	939.419	864.067	766.596	969.395	1132.92	823.949	995.767	920.955	864.639	780.313	960.233
25.19	897.98	821.878	821.878	740.99	867.136	611.933	782.603	530.956	759.771	781.476	555.202	722.15	743.189	767.572	639.896	610.018	693.84	818.827	719.975	818.965	789.749	682.705	802.245	627.662	576.41	773.521	813.196	853.976	761.579	876.01	789.188	1092.5	563.584	837.388	866.621	1202.54	928.734	1018.01	899.415	850.011	812.02	1075.11	927.985	778.298	705.884	700.092	789.216	926.762	648.991
25.2	741.227	940.814	940.814	566.048	923.841	816.643	596.575	648.862	845.466	489.293	779.667	935.582	915.28	874.516	499.316	747.866	612.189	524.515	631.203	772.824	557.561	798.965	516.802	614.838	736.062	774.703	780.637	622.078	817.881	949.576	507.792	1125.83	969.434	850.445	764.541	926.508	970.455	955.389	854.515	967.332	743.62	1082.35	925.381	920.227	822.891	736.38	1104.85	661.024	701.145
25.21	1018.72	982.096	982.096	741.326	844.345	502.165	657.187	725.466	827.656	890.473	773.511	699.241	761.906	702.207	635.803	882.696	499.89	746.681	853.833	937.103	778.395	708.572	669.698	449.331	800.171	883.062	902.287	462.76	774.734	855.091	1148.12	724.021	843.657	896.953	955.923	1106.93	900.942	910.992	949.857	822.208	697.024	738.142	1039.83	941.879	1094.63	956.459	798.754	997.019	498.263
25.22	995.365	645.187	645.187	915.153	754.427	478.689	701.051	572.324	644.985	726.842	619.933	504.577	1027.63	654.527	710.575	708.004	887.841	665.475	751.127	743.68	712.131	834.4	831.814	798.568	585.309	999.816	1105.86	838.214	837.365	797.6	892.842	575.726	1164.98	835.878	935.707	994.661	598.688	890.627	955.929	912.903	1060.79	845.395	913.549	754.682	1140.27	974.68	906.155	986.845	910.791
25.23	830.808	901.632	901.632	771.391	876.391	618.278	685.213	678.36	821.069	724.483	745.271	802.805	632.81	912.685	752.001	587.005	826.623	651.315	728.802	696.304	957.883	721.76	663.564	764.814	888.745	966.314	1068.79	734.588	934.679	1018.05	946.047	536.901	1001.11	888.898	811.426	911.205	690.866	864.277	1121.86	688.944	1281.3	912.347	1000.99	598.705	1046.23	843.599	858.58	1357.98	676.046
25.24	863.15	979.001	979.001	628.931	785.208	720.67	1010.53	923.608	999.13	706.334	731.997	697.765	630.457	677.41	624.193	586.586	1105.32	608.436	498.03	609.477	791.678	757.162	1015.25	875.009	734.963	666.624	1115.44	809.791	766.731	679.803	962.84	789.955	917.494	898.581	808.305	1007.47	905.482	1229.07	1017.51	714.971	1018.57	675.232	981.959	813.397	907.289	788.595	651.058	992.537	917.209
25.25	1101.81	995.889	995.889	863.644	932.25	977.197	646.17	894.6	1062.81	833.406	999.877	1230.82	1219.6	701.438	656.45	772.75	955.236	887.288	404.657	824.249	660.548	587.447	856.741	891.755	858.623	549.349	756.385	789.419	700.761	661.161	952.374	845.196	885.45	1006.22	893.371	1181.36	876.22	830.83	991.95	1090.03	911.702	893.649	1192.73	1270.87	667.437	842.012	854.03	948.629	613.098
25.26	1192.12	791.896	791.896	971.962	721.757	762.942	736.504	647.526	626.583	1031.93	816.497	822.776	861.657	794.158	739.589	817.912	797.714	615.296	763.306	831.973	667.898	909.617	876.411	773.458	808.25	1001.32	775.636	556.752	758.497	1090.08	1018.31	1354.85	951.795	610.448	1074.34	855.953	866.709	943.186	752.875	809.942	771.215	839.046	1340.79	921.06	691.378	1105.02	817.59	890.99	774.76
25.27	980.761	1102.62	1102.62	631.692	756.841	1102.15	627.832	675.849	578.224	773.804	758.169	901.455	898.259	757.739	608.709	862.318	701.394	724.315	627.417	1020.4	821.48	907.436	883.328	963.847	1068.79	973.336	750.789	510.144	725.153	868.144	1020.34	1056.78	1049.68	765.15	974.056	714.393	1262.78	1063.27	1108.13	883.84	809.13	728.126	678.692	996.663	778.102	657.93	710.537	864.169	931.453
25.28	905.782	929.971	929.971	614.795	683.78	737.613	718.464	692.871	947.429	785.217	715.639	846.276	729.829	1036.77	1005.82	842.473	881.741	906.954	875.699	910.047	757.231	888.083	729.829	817.524	848.479	805.283	775.521	661.051	603.088	668.998	963.661	985.347	761.865	986.387	1039.83	884.54	821.056	1150.84	860.243	812.68	999.11	1053.21	1059.7	813.783	933.83	861.139	1008.32	1388.69	844.543
25.29	962.041	833.361	833.361	683.16	834.423	781.441	661.574	748.607	781.696	831.402	879.636	999.553	590.392	869.979	647.812	868.859	877.446	822.931	915.477	561.609	935.704	630.853	952.562	840.151	897.334	1007.38	855.773	796.957	917.62	683.972	977.599	940.915	992.195	895.566	879.895	1107.19	875.119	696.392	735.694	819.066	646.916	974.441	975.026	613.434	955.093	1105.18	970.715	829.07	445.346
25.3	947.5	708.908	708.908	870.577	625.757	908.022	633.556	666.135	1005.99	916.011	747.061	736.501	862.528	738.027	1029.21	789.037	652.558	993.339	570.73	754.673	582.845	612.152	708.973	919.862	793.833	1040.24	735.8	923.742	770.818	937.849	653.489	856.886	871.358	885.554	942.943	1005.49	1159.79	819.091	987.552	726.509	769.943	948.353	895.765	742.388	827.059	933.267	890.63	1061.01	752.191
25.31	908.614	867.799	867.799	816.105	848.027	815.558	928.761	668.839	1002.99	706.664	839.486	777.343	632.699	660.955	671.996	716.243	861.11	777.309	735.87	621.673	699.663	777.434	620.834	869.008	754.575	1106.18	754.44	747.237	760.217	958.207	937.14	788.469	1048.54	841.778	1104.77	762.714	917.03	583.968	807.183	556.689	911.573	831.942	834.579	804.483	810.601	984.11	637.584	963.787	737.246
25.32	711.965	741.926	741.926	651.259	780.651	628.094	650.732	922.386	932.97	985.391	914.085	1024.17	912.479	655.931	799.018	784.685	781.435	890.086	620.678	971.702	652.924	1147.87	715.962	899.445	677.299	858.718	767.296	852.413	930.133	532.508	906.253	950.422	865.472	996.744	1074.82	665.326	1039.04	854.141	813.571	916.029	1095.9	876.933	989.89	821.111	914.679	1013.23	604.404	1068.7	633.04
25.33	889.282	546.571	546.571	851.14	685.529	830.228	632.277	814.369	598.413	925.683	832.592	555.443	889.249	759.391	843.389	804.614	715.483	659.164	776.221	883.644	922.92	779.917	901.418	755.164	669.925	780.021	693.75	707.227	892.476	711.808	1057.83	888.553	835.123	1198.24	958.116	624.707	1048.11	930.455	733.269	898.979	831.272	904.312	1135.85	1012.27	1224.46	921.494	670.609	893.471	919.086
25.34	702.708	916.488	916.488	1053.77	972.634	965.918	948.506	761.18	851.209	685.371	888.756	916.554	605.76	719.131	617.271	528.759	906.269	586.06	684.136	742.622	832.499	988.127	845.923	759.192	625.237	523.602	682.785	717.083	629.194	855.211	1060.28	852.083	1113.84	1075.65	1006.46	872.995	737.318	991.891	856.947	848.037	936.342	742.432	923.982	807.126	887.058	1218.49	969.849	856.205	740.128
25.35	724.142	806.225	806.225	673.914	799.915	1020.58	703.252	877.026	581.218	752.393	790.56	738.647	745.72	716.33	715.572	875.698	899.093	892.426	689.071	636.191	840.041	713.433	609.46	589.896	908.467	605.04	731.259	738.054	811.08	918.135	943.194	1036.61	910.348	801.734	1133.74	697.519	909.56	904.165	1071.15	1103.17	956.503	885.295	1069.43	1062.7	825.054	1022.61	924.661	836.766	615.709
25.36	670.684	612.587	612.587	971.708	495.185	758.646	556.493	799.526	857.843	1043	804.563	714.264	614.462	1021.15	754.187	769.518	873.901	986.855	664.727	696.962	936.055	977.451	637.757	721.519	744.466	677.704	1073.35	848.481	680.708	612.456	949.115	1020.53	1006.02	863.762	771.381	876.951	803.735	1077.56	935.745	821.572	1083.84	567.957	825.284	719.801	1099.31	989.73	929.382	902.447	667.226
25.37	1154.19	736.547	736.547	678.251	616.601	631.131	643.608	793.973	655.333	698.691	770.282	573.691	704.845	925.965	744.677	921.77	756.859	944.49	834.267	898.508	636.34	963.689	892.589	588.742	1040.19	942.993	673.632	920.86	648.643	885.775	823.77	852.83	1105.65	1174.85	680.327	1129.86	733.703	958.232	715.785	682.89	657.465	931.384	826.122	851.074	861.985	936.403	855.286	779.203	1049.21
25.38	837.827	737.494	737.494	787.624	775.178	895.99	843.952	864.509	718.783	963.477	599.948	536.774	927.303	732.738	861.131	866.657	480.622	598.089	894.934	938.854	648.47	803.097	586.011	640.874	986.233	951.482	699.629	661.423	907.04	1009.1	756.609	1004.66	1053.18	879.249	675.395	1234.68	816.281	898.544	974.692	925.527	848.781	1133.31	621.1	881.855	781.714	1039.79	954.233	991.834	831.552
25.39	869.435	733.014	733.014	797.845	1246.38	637.833	699.883	941.648	633.745	713.553	568.328	495.818	745.603	1027.57	847.07	589.933	535.523	542.825	656.272	930.597	621.935	694.896	629.143	661.349	711.358	751.725	601.081	618.345	841.788	834.574	1026.5	969.906	904.798	1324.16	1112.07	814.855	1061.72	986.363	1077.78	1155.62	1020.69	794.147	701.473	1141.62	592.558	1006.62	1272.47	1032.45	690.056
25.4	1052.29	539.443	539.443	770.543	576.041	947.418	909.074	774.869	1238.21	871.294	1002.72	1079.2	803.638	973.728	812.047	908.274	763.73	743.721	838.198	925.788	1038.68	860.253	857.175	865.23	1016.03	981.47	806.161	636.374	681.768	781.23	1142.42	861.085	1221.07	888.817	1367.6	902.276	831.751	1153.07	1066.21	1274.63	705.226	837.482	800.062	779.755	845.598	1115.54	1074.57	1049	922.279
25.41	839.608	773.907	773.907	921.029	594.253	813.007	796.238	814.421	851.276	742.555	855.301	970.111	781.484	682.335	718.523	992.334	615.524	555.557	605.113	822.936	1079.11	972.097	1107.12	527.733	818.943	747.081	911.243	692.172	1041.14	1096.28	1004.57	801.804	999.664	775.602	1033.13	910.661	990.836	1409.93	1171.96	1264.94	810.912	778.794	1096.52	927.133	889.834	678.184	1142.11	831.358	929.434
25.42	942.536	705.416	705.416	926.447	751.097	906.274	669.584	629.542	742.08	797.59	755.376	789.313	723.127	759.819	563.434	665.675	772.805	824.726	771.25	804.099	885.057	728.598	815.968	759.211	818.238	771.788	741.422	745.948	777.493	1032.12	726.697	517.48	1233.76	949.837	909.656	999.164	983.071	1194.56	917.023	1184.87	823.355	843.772	977.899	724.991	612.042	943.334	907.876	1026.02	1037.84
25.43	977.678	916.94	916.94	900.112	970.208	915.047	706.367	789.92	589.816	728.902	709.674	531.395	549.55	813.643	638.743	690.102	901.205	984.701	948.693	675.57	896.017	749.9	1040.43	669.572	799.303	603.924	801.236	727.962	568.36	841.086	586.501	798.579	1104.97	855.653	827.637	853.039	759.276	1059.66	924.578	1022.1	952.32	1090.45	1164.93	977.903	817.125	934.929	1093.37	1056.13	1025.27
25.44	755.801	609.621	609.621	746.072	512.936	798.7	787.565	970	838.002	790.615	890.969	876.082	569.1	720.258	624.146	464.875	782.528	726.148	859.982	628.251	764.117	905.966	738.343	809.747	771.784	803.567	801.304	706.159	859.86	756.946	901.399	886.409	760.835	1096.89	928.613	908.017	940.653	857.959	742.277	974.804	1008.92	729.571	883.132	1110.86	541.098	961.171	980.632	922.763	905.226
25.45	914.769	639.699	639.699	1076.31	787.209	586.886	487.34	757.932	872.637	842.998	959.375	572.011	731.764	851.599	877.363	645.675	880.765	779.086	781.49	684.487	646.991	619.247	659.012	819.204	1053.29	989.751	662.59	978.551	884.674	740.429	1117.78	928.844	870.585	712.842	944.737	949.761	1061.78	891.766	856.299	927.667	1212.31	963.309	960.213	903.232	863.393	677.778	789.267	471.725	888.256
25.46	972.829	742.673	742.673	811.088	751.925	455.788	926.011	573.824	786.777	1035.85	625.986	737.165	774.059	834.961	720.359	832.484	800.258	756.665	570.353	665.128	520.161	739.239	949.712	757.214	840.776	801.612	589.63	650.6	758.407	798.757	1252.53	860.013	655.73	959.633	801.218	440.104	882.732	890.153	878.881	832.826	713.589	1005.89	1024.62	1006.26	680.907	895.266	777.521	736.404	718.549
25.47	764.787	486.238	486.238	869.33	694.765	812.073	854.955	1018.36	502.958	1010.5	878.366	567.154	804.938	627.256	750.609	707.923	696.056	951.116	624.111	788.244	996.947	650.473	787.845	1166.44	873.082	674.409	919.849	840.957	767.637	613.498	838.332	698.755	749.459	976.228	720.714	808.9	890.367	740.887	849.373	947.183	869.322	1101.7	925.676	873.483	819.285	835.386	887.975	908.028	590.072
25.48	1158.08	874.799	874.799	706.69	1020.29	821.849	873.013	865.667	396.508	662.25	807.141	760.486	829.84	852.298	681.166	717.833	885.35	615.37	618.724	931.178	863.357	822.663	732.169	751.134	943.989	737.778	996.132	781.616	659.915	732.395	852.389	885.553	732.568	844.969	1036.79	720.371	959.024	1084.14	833.33	802.134	1014.53	799.602	731.349	1039.51	837.859	610.275	778.261	872.477	834.591
25.49	1022.33	636.288	636.288	902.868	945.133	946.377	855.101	781.224	661.692	708.79	935.373	744.316	848.858	807.945	513.724	579.044	712.074	904.408	975.468	640.107	592.011	984.081	741.708	831.282	758.635	800.07	857.098	680.962	775.974	624.809	845.545	835.609	906.471	1011.45	700.017	1013.53	864.395	828.259	994.922	1077.69	812.259	805.329	778.266	1036.06	1055.24	992.302	842.875	853.555	812.19
25.5	1180.06	910.657	910.657	844.335	675.835	639.349	848.346	654.715	958.682	658.181	853.99	1116.87	593.446	633.579	796.958	1016	955.997	865.393	712.943	846.726	607.458	702.389	677.582	829.972	785.557	841.615	695.102	860.093	643.457	1011.61	972.869	875.384	863.006	1036.01	677.52	890.395	965.728	1068.2	1105.5	770.179	1262.78	887.983	831.102	925.544	778.643	891.621	837.797	800.051	859.163
25.51	1049.12	962.661	962.661	833.944	560.123	599.308	810.11	938.583	980.426	626.26	976.052	736.593	976.443	649.865	721.489	684.407	828.408	773.952	744.318	444.659	839.009	793.978	786.432	745.968	740.398	916.943	781.757	779.011	829.172	748.48	926.824	893.292	1091.66	917.065	946.432	959.363	1035.58	1067.38	748.347	1165.57	929.156	840.187	896.877	1035.61	840.314	1089.48	901.132	839.506	769.353
25.52	928.111	1012.13	1012.13	721.186	538.102	900.708	882.78	942.76	1048.04	602.425	735.553	823.361	976.472	805.954	890.418	807.035	1010.95	862.833	914.006	746.079	742.879	923.638	550.506	807.909	573.773	810.944	1007.78	719.523	480.029	959.945	1212.92	1011.22	1066.26	832.377	1135.95	930.689	1125.22	738.172	709.096	877.286	1028.8	828.466	632.252	883.266	837.464	857.809	1013.46	904.444	928.605
25.53	979.591	825.025	825.025	876.274	814.602	594.613	842.026	849.225	696.29	991.703	706.181	587.998	955.291	815.9	696.053	639.052	878.858	893.705	851.602	883.838	807.53	759.682	880.577	801.565	895.546	864.04	904.644	1051.98	872.434	803.53	922.169	804.124	1011.69	974.318	927.825	1037.35	725.225	625.065	926.723	856.752	1008.39	907.16	746.63	1090.99	965.615	873.439	892.317	897.647	747.4
25.54	800.87	904.362	904.362	1144.14	854.064	694.264	588.506	715.405	491.598	809.176	817.684	545.277	627.949	848.809	1006.95	807.096	1005.8	842.948	1132.17	746.172	856.247	851.903	900.501	520.301	801.727	632.203	642.875	1003.9	706.513	760.5	1088.16	646.566	760.281	992.604	918.084	1029.18	842.147	891.125	848.367	863.634	750.626	999.666	858.818	863.512	1011.54	863.843	896.784	1076.38	882.035
25.55	1082.61	612.639	612.639	905.613	967.822	816.232	557.27	788.835	716.782	699.252	665.399	634.844	647.937	729.195	912.767	815.491	617.964	954.071	817.928	875.34	785.059	664.703	817.371	652.441	744.391	659.53	897.064	970.786	800.372	760.028	850.894	1036.04	1048.22	841.46	783.077	851.394	862.845	727.576	911.943	854.906	961.465	1002.88	915.326	756.446	920.033	1019.91	883.1	742.836	783.331
25.56	1213.35	777.875	777.875	889.058	718.251	675.21	679.883	839.923	648.443	623.436	614.842	629.135	937.345	647.694	785.922	632.314	760.231	708.352	681.313	763.576	775.255	562.201	859.896	915.114	843.228	784.163	774.479	748.667	883.242	673.726	1092.66	938.61	925.665	723.581	1005.5	808.496	854.251	1009.86	958.305	919.946	1180.55	787.991	1073.93	891.996	983.827	904.302	1025.92	802.854	790.913
25.57	755.203	831.587	831.587	643.686	729.581	896.349	856.588	620.68	745.691	822.881	850.898	734.62	799.344	1070.98	761.539	935.505	764.134	958.732	667.756	737.817	941.91	838.899	814.766	871.83	969.341	885.944	724.172	819.943	574.274	793.144	1147.16	1192.12	851.271	1047.29	794.253	841.411	1075.95	1021.95	930.652	930.561	917.59	1032.22	899.062	818.208	988.239	1081.38	689.633	847.53	487.786
25.58	775.358	371.01	371.01	849.319	778.724	898.41	762.431	627.713	678.277	840.561	602.711	641.298	849.67	794.278	505.077	916.98	690.985	613.176	636.112	731.283	702.993	926.548	911.752	570.934	756.979	1054.39	740.32	857.029	986.275	690.128	959.86	1216.98	558.931	1074.49	500.121	848.512	814.853	801.873	871.548	767.983	682.711	1051.63	895.032	905.972	785.583	865.5	937.593	1057.14	861.133
25.59	1287.05	627.767	627.767	625.374	605.202	644.994	586.764	721.615	820.584	723.597	745.505	837.665	791.661	889.145	876.749	1013.19	765.802	795.938	871.41	1047.07	1055.14	924.194	867.052	679.003	760.895	861.005	931.639	896.891	677.314	682.977	829.832	1029.85	926.273	811.156	841.14	782.829	1075.02	796.528	906.406	1229.6	745.275	1107.35	1005.35	799.535	1056.23	1067.16	852.035	1006.37	599.565
25.6	904.621	816.601	816.601	735.19	533.265	712.174	603.782	715.363	1115.6	905.822	696.593	745.011	858.479	1040.16	759.749	1084.65	802.894	1045.04	901.18	734.164	988.08	797.804	663.968	830.149	965.798	927.472	713.919	772.933	809.419	695.435	967.989	1079.56	713.16	725.023	660.818	800.871	861.969	673.984	834.838	901.069	1022.45	1012.61	1051.37	737.782	679.179	762.69	489.394	1089.65	721.273
25.61	892.669	790.826	790.826	739.198	715.345	789.571	637.078	789.43	1000.3	730.313	741.449	694.643	755.971	732.831	724.732	632.901	725.885	744.58	780.246	950.536	716.123	581.366	895.248	863.161	705.909	837.281	861.109	510.285	692.686	805.313	1130.21	999.962	897.709	995.301	1051.14	804.422	923.713	858.359	875.014	906.013	889.267	970.378	1057.14	751.422	914.219	990.694	938.113	680.485	805.741
25.62	897.608	739.653	739.653	744.027	835.169	702.357	589.258	774.221	816.459	858.778	1025.18	866.229	802.576	759.111	895.099	961.825	823.363	879.133	778.89	654.605	798.852	641.947	867.674	927.514	693.643	794.496	516.683	809.668	777.79	763.142	1048.89	890.274	1059.02	803.031	1071.44	621.619	755.413	1134.91	913.673	1209.31	1198.48	957.963	972.877	997.545	1050.28	771.362	986.459	930.009	436.646
25.63	653.072	1100.14	1100.14	861.633	858.266	613.286	865.992	550.046	895.505	787.777	918.939	678.977	833.876	833.074	783.988	804.671	781.899	851.902	977.335	781.325	1019.47	958.872	809.531	835.738	649.843	598.381	830.078	601.72	757.805	698.07	1056.68	1075.26	942.912	730	1141.79	788.028	807.909	818.118	972.093	1226.69	1133.72	1009.04	1248.54	943.562	839.96	724.249	1051.74	717.236	729.198
25.64	700.137	728.136	728.136	834.256	839.283	550.606	762.01	735.135	681.206	701.896	763.287	860.562	985.512	580.294	519.063	781.906	1013.07	704.517	754.941	695.657	817.162	652.964	680.114	740.082	869.531	533.707	907.127	659.998	768.53	820.376	882.169	921.933	891.344	895.205	1031.74	1148.62	725.028	882.893	936.83	1075.94	1247.74	822.229	698.714	1034.99	823.599	914.531	968.175	915.131	957.454
25.65	826.685	659.311	659.311	828.751	864.165	801.641	930.217	681.835	833.703	880.764	860.726	870.264	1159.54	750.737	774.551	886.888	650.411	853.275	533.955	777.008	562.283	753.955	741.761	949.572	841.88	709.094	860.933	798.015	882.08	426.316	997.334	942.786	1015.43	903.873	852.589	843.059	1148.42	736.31	1005.21	1059.49	1142.58	911.163	1073.88	1040.96	657.613	765.6	565.594	806.493	712.622
25.66	1036.14	659.461	659.461	931.374	631.002	1056.14	734.258	953.835	702.683	773.827	1093.13	890.944	747.914	667.664	772.569	889.999	530.741	1046.03	560.577	742.602	645.856	690.989	777.005	667.457	814.872	839.017	1066.08	730.499	807.811	713.347	793.983	899.299	853.253	987.641	1014.52	1048.99	1063.82	865.173	1254.44	988.423	772.693	1116.93	873.456	918.507	866.65	1024.61	1133.59	642.941	1058.25
25.67	703.941	752.569	752.569	701.52	939.856	984.933	617.676	755.986	811.254	708.798	918.98	615.812	631.962	693.518	756.388	825.787	615.515	976.476	728.638	609.645	927.018	696.138	950.902	1132.4	795.313	897.621	1102.97	546.494	804.956	569.313	1043.86	779.941	1001.36	935.429	858.063	983.366	1164.29	922.799	1091.93	1077.24	837.973	899.052	670.234	754.917	1091.49	833.227	1276.57	531.317	796.472
25.68	770.09	974.568	974.568	743.636	714.786	971.285	672.137	671.076	949.666	626.861	837.935	1084.59	944.84	678.933	944.169	695.82	587.291	776.668	768.791	784.216	844.868	678.822	845.102	1019.59	706.614	899.377	610.922	741.084	828.629	689.163	842.754	631.099	1039.38	840.234	814.809	800.761	985.182	900.948	1312.19	822.9	832.306	887.439	835.872	1074.25	1023.16	751.424	1014.52	857.103	505.213
25.69	696.023	608.881	608.881	688.283	892.664	875.479	851.122	830.247	777.911	1058.07	733.44	848.402	792.928	975.178	952.325	762.581	840.818	985.753	911.962	861.037	1023.03	1037.71	690.129	1046.73	925.551	776.096	667.235	692.528	789.287	816.094	985.983	649.741	1018.35	901.66	985.945	894.915	826.722	1074.18	786.87	979.956	954.499	847.819	1090.21	1005.68	897.629	875.685	942.385	912.066	622.551
25.7	908.119	798.095	798.095	933.41	858.004	685.509	727.809	712.524	901.482	901.064	682.548	598.127	1090.17	870.404	700.902	677.487	638.436	851.392	510.051	987.348	929.186	575.225	719.935	987.66	834.809	729.129	921.823	632.69	923.482	1064.74	936.387	909.372	1059.8	862.709	836.114	846.554	1133.01	1156.39	772.415	827.013	815.557	896.777	711.81	982.607	789.916	769.37	691.819	908.473	682.896
25.71	905.434	909.102	909.102	749.411	638.853	1042.93	724.201	585.861	864.505	554.99	908.994	780.391	743.022	819.873	529.89	854.868	991.958	736.037	744.327	1275.44	729.173	616.514	1021.61	814.765	837.136	915.384	797.74	576.27	1055.05	975.945	915.148	909.761	907.244	1000.61	776.344	1014.59	870.502	1245.83	923.921	1126.91	793.518	976.083	692.962	849.211	995.199	877.994	762.9	1156.1	529.131
25.72	994.75	988.288	988.288	553.805	692.84	762.943	992.353	771.445	866.232	659.184	1143.35	652.158	807.806	797.275	767.358	823.233	697.225	780.556	661.684	598.7	719.546	795.565	714.067	614.107	687.815	765.262	803.038	629.067	934.034	875.836	792.775	891.824	749.931	944.355	1138.62	1119.19	684.252	1104.15	918.534	849.457	809.63	969.274	861.156	1013.24	667.811	814.19	856.338	751.405	835.842
25.73	1013.71	754.319	754.319	754.485	831.9	783.303	829.319	693.503	901.341	783.821	788.509	833.784	864.251	717.119	739.187	682.658	791.921	764.377	636.6	621.486	781.14	819.771	993.273	662.918	695.632	784.41	892.065	627.359	761.898	826.295	1013.98	920.715	1108.4	733.954	984.309	892.988	782.444	965.273	994.626	806.449	745.862	843.392	1016.33	1060.67	701.874	935.091	926.694	835.173	948.173
25.74	975.806	1010.32	1010.32	733.057	641.876	598.09	934.271	613.168	633.893	803.213	562.324	723.874	564.804	849.867	601.733	840.282	740.872	888.805	644.198	814.084	797.402	847.756	580.861	983.009	981.692	1081.26	708.387	872.105	798.045	640.951	1026.53	838.251	1003.27	708.32	820.298	896.548	963.416	928.969	1057.84	719.596	972.255	911.891	832.081	919.573	850.641	968.71	782.226	794.358	618.522
25.75	910.573	747.427	747.427	696.93	606.022	847.648	1270.26	719.062	696.915	631.559	902.265	692.23	783.891	800.741	1148.87	766.848	672.451	620.827	892.893	873.573	667.373	686.302	823.581	875.778	627.834	738.344	547.566	784.924	698.216	734.004	811.481	887.163	1212.43	847.421	902.524	956.821	888.821	820.582	1064.52	930.24	963.538	735.433	920.383	906.844	654.319	914.006	1088.72	584.84	751.951
25.76	705.542	929.224	929.224	599.756	593.366	688.616	615.427	764.429	1045.01	651.802	825.66	906.434	792.716	857.987	565.07	831.641	866.02	915.394	853.156	859.166	710.91	755.348	816.217	845.088	770.07	863.697	653.777	817.642	963.245	941.881	1067.34	650.032	1188.48	769.879	735.5	1005.57	1092.24	813.448	680.139	798.523	759.336	1103.66	746.677	982.153	591.363	778.341	716.252	763.715	799.348
25.77	1328.52	867.075	867.075	819.661	1086.43	834.695	733.996	1010.76	786.706	873.726	888.924	875.474	848.318	916.547	764.957	1066.25	742.087	735.419	836.683	877.769	722.373	796.231	787.612	794.637	629.34	739.599	803.223	886.966	874.982	842.478	1107.95	1063.62	1095.52	779.882	837.955	869.87	813.765	1076.69	579.174	1061.16	1145.86	1068.64	920.836	962.02	710.789	713.098	1082.6	852.407	554.639
25.78	715.233	680.739	680.739	595.43	728.612	928.005	1089.73	717.884	768.928	759.407	764.452	817.231	1174.51	724.227	805.237	1163.85	795.064	529.376	977.184	867.78	746.599	915.866	655.392	656.693	751.122	587.594	657.901	736.17	584.539	837.006	969.529	1007.32	1053.67	972.92	949.759	1030.82	694.978	869.293	1224.81	951.826	913.712	916.248	793.619	1026.56	682.891	1023.87	905.818	823.354	755.38
25.79	766.422	900.903	900.903	835.464	670.996	829.108	935.369	725.197	763.335	854.505	754.256	863.36	723.436	972.565	894.143	954.874	605.72	725.363	1051.3	945.099	672.722	664.484	603.065	905.047	547.532	708.508	755.499	995.105	736.849	937.753	1385.94	524.248	1001.99	870.933	1004.25	807.252	1134.82	641.164	985.657	873.071	743.048	856.401	707.435	1188.6	685.27	999.117	1014.8	714.097	1255.47
25.8	1135.16	801.395	801.395	762.927	692.631	822.744	719.676	673.538	1022.24	1001.51	683.289	952.561	791.448	884.53	779.348	736.966	698.256	841.05	848.587	813.112	784.473	859.245	804.152	824.086	526.966	867.096	847.202	589.057	712.283	822.733	825.877	949.978	1074.04	947.169	760.483	1010.08	782.87	1029.87	911.21	1349.67	986.874	914.653	938.754	1243.05	779.247	1008.54	964.749	873.854	1064.65
25.81	1120.76	697.936	697.936	696.416	910.838	865.675	685.734	628	968.328	731.668	739.316	903.06	987.89	1058.83	881.79	882.502	679.766	820.022	822.455	692.99	1026.07	636.754	593.608	671.894	715.906	456.12	889.694	685.481	619.6	843.201	845.498	1233.72	800.452	810.458	955.903	1103.96	968.708	926.075	1088.11	980.612	952.921	1149.79	1043.19	778.672	796.088	898.604	1095.67	1046.72	981.308
25.82	783.547	632.402	632.402	908.988	538.151	715.148	815.491	687.789	615.504	721.654	760.083	695.541	796.724	1070.91	951.732	918.278	685.515	898.354	870.608	722.188	1020.98	637.554	759.703	944.098	818.27	862.109	782.902	992.019	862.146	677.56	1107.78	787.25	998.682	1325.14	1027.11	628.592	978.614	930.547	993.203	1089.68	958.714	754.757	1063.03	666.165	807.144	871.278	759.939	1020.94	735.762
25.83	792.327	1019.57	1019.57	655.188	793.307	831.719	928.17	828.896	732.669	779.774	740.307	945.208	409.491	977.918	667.95	895.331	631.73	911.568	1071.37	833.462	831.525	843.209	1032.77	1034.26	841.518	597.725	756.423	696.46	637.397	973.173	1089.64	1163.03	800.997	785.295	1021.75	759.846	1082.97	848.124	1200.8	780.087	878.12	905.993	807.876	1187.49	1060.98	1138.73	972.337	966.707	894.081
25.84	1010.9	876.942	876.942	893.821	631.259	931.199	723.97	501.384	926.223	749.865	879.058	915.878	801.948	663.903	639.728	703.012	1043.13	856.432	1018	707.065	860.686	862.193	823.458	1030.45	1109.33	804.431	617.553	755.295	859.629	806.366	899.879	670.924	904.319	693.821	779.762	965.269	887.142	818.329	1129.45	1142.04	964.023	934.408	819.242	826.401	1101.35	998.222	1206.95	727.59	910.943
25.85	791.531	880.573	880.573	840.498	563.781	847.502	632.65	548.587	845.933	873.121	1226.59	692.119	746.959	776.712	646.111	755.926	853.206	795.203	809.731	1020.29	838.449	995.469	844.632	706.799	1074.49	794.369	808.883	728.909	706.597	902.716	687.062	532.749	1001.04	935.917	820.459	954.629	798.152	884.803	999.884	924.364	979.851	770.239	976.802	950.125	1164.63	913.178	855.757	975.037	902.247
25.86	748.9	750.061	750.061	771.442	670.01	733.929	669.826	827.864	658.222	1204.8	939.744	712.069	929.767	617.268	792.291	872.965	675.947	867.613	829.743	882.186	824.176	849.899	772.405	743.632	1134.45	658.679	759.475	778.243	739.586	681.402	1074.42	855.752	1013.29	1133.92	986.664	908.636	782.343	1124.65	925.01	964.437	951.419	880.941	1064.99	920.174	805.838	1108.23	992.014	988.593	638.845
25.87	943.111	1152.47	1152.47	649.041	798.466	888.28	988.313	706.147	803.064	913.572	713.848	846.94	861.676	1064.05	528.028	771.758	794.839	1089.25	852.555	801.07	817.898	663.796	648.66	818.36	811.303	806.934	894.431	714.647	771.136	822.437	895.391	684.488	913.118	1085.6	1102.73	908.001	743.585	784.483	1076.16	691.048	853.376	1119.16	1036.48	652.028	880.867	1145.5	989.079	1027.59	814.038
25.88	1193.79	998.483	998.483	720.536	861.3	616.26	721.592	855.135	622.116	814.88	845.589	901.989	834.136	888.8	711.457	657.995	792.516	871.817	697.251	636.737	835.92	797.67	763.655	668.836	858.576	701.519	1133.13	770.923	840.708	799.235	847.611	781.964	1094.68	1012.76	959.166	973.996	1454.77	901.52	1172.44	1234.26	1061.96	938.209	1102.75	825.389	1007.78	1112.42	938.341	993.929	651.382
25.89	901.576	522.582	522.582	864.771	852.174	710.087	736.514	713.514	638.09	659.231	990.216	970.592	594.898	995.167	882.696	599.938	674.145	985.739	826.308	871.966	872.829	678.976	804.1	947.225	555.2	821.931	817.238	755.025	1020.58	831.356	1062.13	730.495	969.521	973.157	927.131	883.865	1156.09	892.033	1014.56	647.671	783.966	892.933	867.55	1045.85	817.76	881.763	644.258	902.738	892.242
25.9	888.419	694.983	694.983	744.219	969.569	787.613	853.422	576.96	911.83	800.644	678.42	886.764	840.827	778.129	562.632	833.969	839.519	1004.53	814.734	865.508	936.771	790.669	782.959	786.102	971.335	853.389	787.069	835.867	544.836	858.134	737.125	684.508	973.577	965.477	777.087	1152.25	1163.59	811.669	960.718	1129.9	1352.76	701.179	968.349	762.761	1023.1	803.92	911.301	852.63	777.64
25.91	813.379	687.748	687.748	739.895	614.649	839.983	739.946	839.46	612.844	934.836	751.266	583.318	822.853	738.247	693.562	921.495	905.941	954.607	620.684	737.343	915.492	791.427	911.277	928.862	770.588	755.302	827.508	886.453	815.216	1107.7	850.128	965.279	1019.04	1213.19	795.753	1073.94	1174.69	713.6	744.202	765.272	825.898	905.247	852.647	965.371	940.298	856.799	1051.07	706.488	860.182
25.92	1069.33	729.774	729.774	632.423	654.476	932.719	960.46	810.71	1026.49	890.19	767.53	649.261	1065.64	966.346	779.682	906.528	820.951	818.671	681.021	881.317	837.371	661.562	796.754	879.626	623.731	820.271	607.315	586.152	1066.92	864.944	790.114	931.209	1270.25	868.496	760.179	915.717	969.12	916.319	977.445	843.633	771.84	945.018	1024.36	752.716	777.906	949.265	976.356	1069.08	938.029
25.93	921.592	569.51	569.51	829.275	638.079	977.779	758.039	643.203	459.136	1099.62	941.424	788.663	823.64	894.253	737.418	1027.46	875.043	797.21	736.02	921.227	610.955	620.501	752.138	1039.74	646.786	718.815	629.8	1049.87	853.979	651.396	703.564	988.104	991.037	873.181	821.766	1030.22	1008.2	894.306	801.138	789.35	841.785	1074.51	1080.08	862.666	1100.4	1031.13	776.079	1056.69	688.394
25.94	900.731	544.744	544.744	715.997	654.007	867.146	755.952	702.685	655.617	678.075	1031.97	990.029	805.696	941.935	830.607	983.477	587.278	815.918	813.532	712.482	878.493	578.57	673.541	804.961	794.55	764.5	922.916	753.176	818.366	855.076	664.134	897.334	913.558	1317.07	900.595	1033.62	826.105	709.482	906.981	1018.52	827.052	839.674	1040.25	860.017	834.138	973.142	998.122	863.573	642.063
25.95	838.512	753.425	753.425	906.79	781.192	680.088	577.701	597.137	677.663	971.374	769.311	922.014	1019.48	560.26	838.379	714.156	816.807	678.269	566.856	847.738	953.606	662.116	875.756	740.046	796.188	713.656	772.736	638.01	784.595	867.497	1009.28	964.357	1016	1087.51	1010.89	986.537	692.496	773.671	745.423	868.499	887.881	1005.3	884.318	746.655	655.897	1164.03	949.085	1026.9	696.608
25.96	1077.51	930.424	930.424	1063	905.287	892.84	918.293	819.823	763.108	1034.78	747.191	675.006	800.96	807.493	840.604	909.588	654.451	703.367	605.82	824.394	719.26	990.463	712.43	782.123	993.956	833.748	907.341	784.634	596.573	575.921	921.18	1109.52	1149.81	940.595	901.294	907.213	1171.92	1058.14	930.625	945.029	1089.06	761.559	817.603	667.606	675.284	1315.44	1061.68	1066.02	844.68
25.97	889.684	940.8	940.8	784.855	805.673	800.795	716.986	711.24	726.316	750.183	839.993	797.948	767.896	594.097	655.193	914.348	706.193	752.311	725.786	541.158	784.557	1183.64	843.957	717.191	776.964	920.675	760.372	650.167	866.72	761.603	1046	1076.5	959.172	1207.73	1070.82	1009.24	821.752	1204.34	1093.11	842.638	704.159	947.555	1268.31	939.202	637.53	1063.43	1037.28	796.135	1074.52
25.98	856.874	738.872	738.872	1020.85	761.535	988.047	906.834	807.855	821.494	700.356	811.889	922.365	729.236	763.636	844.889	711.783	905.029	611.076	948.193	852.762	777.329	930.498	693.886	682.82	925.47	992.407	862.429	537.74	729.012	790.458	807.109	880.083	890.564	1121.51	959.556	854.921	1049.99	1236.11	1141.66	841.277	858.615	972.485	830.2	951.732	1048.42	936.138	1067.33	692.519	937.632
25.99	878.721	722.893	722.893	764.96	769.331	878.919	788.66	864.603	776.102	753.107	1072.96	895.24	928.699	924.771	609.566	753.276	807.007	893.6	959.961	1057.88	786.773	993.829	844.652	719.764	925.208	852.369	731.02	786.798	769.949	736.52	861.855	1058.66	880.034	1050.33	1021.04	993.402	859.366	943.968	915.995	798.627	841.678	662.127	1138.35	1014.85	957.364	682.725	825.39	915.558	1022.83
26	589.629	735.199	735.199	781.405	578.963	651.016	1070.34	738.593	1000.64	767.928	851.451	584.792	757.138	949.968	802.038	840.047	939.945	1164.67	882.045	1066.31	1036.86	520.822	769.921	896.652	987.491	874.83	542.71	850.845	1022.27	912.44	880.879	1221.93	757.001	1178.21	974.699	1051.61	717.256	1204.53	902.741	733.074	774.759	571.034	940.269	875.045	1042.7	1045.5	1156.83	835.891	969.363
26.01	745.925	755.314	755.314	821.113	1270.34	801.566	1110.14	1012.41	672.955	961.225	619.698	690.511	813.818	680.046	931.136	751.113	793.698	891.407	1162.45	838.376	895.288	854.223	905.209	865.74	849.393	812.492	664.998	908.82	510.86	974.452	908.11	872.305	1156.12	828.522	930.14	636.538	892.121	730.015	1123.11	1008.22	925.017	839.319	1005.11	698.767	748.125	996.692	1161.46	1119.62	1062.28
26.02	782.922	901.595	901.595	836.101	887.171	728.113	698.327	635.83	659.111	885.7	655.64	640.06	789.904	791.484	701.478	894.531	867.034	544.876	1079.23	755.902	945.438	923.285	874.822	833.7	801.339	1014.68	460.244	994.521	905.855	716.203	1080.43	1049.85	1226.58	919.11	961.044	963.788	836.212	1020.96	679.327	930.907	1043.94	1199.56	860.314	1271.9	999.965	677.122	1148.54	1005.07	1057.57
26.03	999.037	891.221	891.221	912.65	820.449	976.188	753.071	502.922	971.027	977.106	800.249	1015.15	662.554	724.763	1044.4	611.157	1017.37	682.31	770.752	629.041	998.246	888.873	980.106	707.167	893.288	917.846	809.999	827.187	1090.66	1039.07	920.915	1041.79	865.403	649.196	867.416	759.02	903.035	1045.38	794.345	1015.01	1124.12	1520.11	995.461	1026.57	1085.08	1145.99	839.641	1075.32	1027.86
26.04	1068.22	799.684	799.684	927.983	740.477	834.099	702.626	793.958	838.68	889.189	669.871	806.833	1062.98	1119.74	934.005	709.92	862.287	894.053	849.804	638.7	965.651	814.579	793.503	1026.22	955.353	771.297	882.88	973.187	737.584	920.522	1199.78	770.12	1125.84	907.082	1036.52	959.391	885.025	858.416	960.655	1025.12	782.338	943.947	935.411	1016.96	1203.47	482.595	1091.06	1075.65	685.874
26.05	976.511	1105.6	1105.6	919.352	726.458	851.259	959.614	878.452	1034.79	590.862	697.272	938.003	1116.63	846.33	888.143	888.252	806.431	967.363	963.71	1014.25	977.579	1002.12	871.785	815.057	1101.93	896.517	778.269	1069.37	742.661	897.562	952.134	1015.77	1119.96	995.139	922.503	835.157	858.484	1153.03	1321.52	829.33	900.656	1053.75	1018.77	676.305	1207.11	942.659	844.846	1135.39	1019.98
26.06	1117.24	728.836	728.836	1055.05	860.494	805.34	928.836	948.106	893.912	1095.76	684.804	903.217	850.693	852.762	998.21	1005.68	880.935	1023.84	683.345	816.44	965.917	1161.84	916.222	974.533	882.156	925.643	863.234	993.824	720.032	790.311	882.312	981.556	967.05	963.333	950.489	1360.61	1083.16	1159.92	1346.18	949.699	959.045	1088.96	1129.37	700.141	1148.25	1050.2	867.108	892.928	535.614
26.07	1009.18	739.48	739.48	1000.84	837.559	733.781	767.859	901.333	807.691	1115.25	809.883	1106.08	1056.96	983.589	931.076	1138.59	880.891	959.593	875.815	884.681	965.146	892.134	1212.58	1151.72	891.426	957.484	999.988	963.195	830.052	727.734	924.142	1242.02	951.468	948.224	1125.8	1032.95	1097.4	884.12	960.481	964.353	1232.29	884.507	1021.46	993.648	1173.58	1435.52	980.089	1154.14	703.981
26.08	958.25	767.28	767.28	1015.48	955.804	1109.04	941.789	966.404	1050.74	913.83	884.561	1126.79	893.763	1244.85	962.281	846.721	978.37	1225.03	1062.85	925.487	807.028	800.348	824.096	841.387	1149.4	1311.39	863.938	1104.58	949.783	937.903	1081.57	1221.46	976.675	1348.6	992.971	974.522	1177.61	1039.61	759.029	874.218	1047.23	1042.4	857.881	856.164	990.933	1180.94	842.361	1114.43	648.307
26.09	833.444	733.399	733.399	1000.86	943.357	1186.04	1233.35	1152.59	1056.44	672.054	1110.98	1322.36	851.825	859.791	882.899	1035.74	774.048	1067.63	776.326	960.814	824.214	1406.53	865.23	862.63	1011.66	1168.07	1093.43	892.509	966.234	1029.08	995.076	809.805	897.543	1209.61	1040.24	1094.59	1283.6	1009.49	1041.88	1108.34	1300.12	960.628	904.368	840.368	921.699	1298.02	892.676	1001.34	772.095
26.1	1142.89	721.749	721.749	1093.62	889.307	1104.87	1385.37	1166.4	909.293	1117.24	955.056	1430.36	983.736	999.906	1177.42	1076.53	800.925	895.328	1125.28	995.631	855.191	1006.34	1042.08	1041.23	952.049	1336.07	1146.65	956.975	927.039	909.266	1093.88	1162.23	981.298	753.15	1013.05	900.257	1244.92	1244.08	1038.54	1202.11	1062.38	972.383	1116.65	751.924	950.598	1039.06	1250.5	1272.89	1017.3
26.11	1293.3	1109.3	1109.3	972.82	1148.24	1186.12	1128.2	957.034	991.487	1191.08	702.825	1178.3	799.88	1010.43	932.072	859.687	752.976	939.97	898.161	944.745	1126.2	1177.96	893.98	884.337	1078.7	1364.8	963.385	1240.85	1023.81	860.32	1014.88	1050.34	1080.97	825.016	1050.02	1381.68	1181.62	1269.33	1297.4	1397.31	1065.68	950.553	748.399	1028.54	945.101	1141.2	1148.01	1270.31	1121.56
26.12	1069.51	804.126	804.126	1162.56	807.012	1125.83	1196.72	1276.14	933.162	889.424	822.451	1140.17	878.78	1241.6	1203.07	1167.32	939.772	1132.61	862.554	939.962	1147.57	1124.69	943.71	1018.84	774.264	1061.01	795.851	1076.29	1165.06	1135.64	925.623	1181.69	1092.37	1233.2	880.047	1414.06	1179.69	911.842	1169.38	952.844	1143.6	1243.93	1120.02	1092.3	908.374	937.26	1203.19	1182.95	1017.91
26.13	979.341	956.72	956.72	989.859	1012.89	1219.57	933.892	1263.62	1071.39	1135.14	1176.91	1094.73	1081.37	1034.73	962.994	1123.51	1160.35	1090.61	971.617	1547.02	1191.18	1173.05	1113.28	1421.34	957.444	696.923	1286.17	1090.87	1289.38	1019.84	1038.13	1001.61	1036.81	1315.37	1296.44	946.781	1239.91	1085.03	1479.21	1210.46	1144.27	1360.56	1267.08	1153.69	1076.69	1103.78	1110.88	827.518	1140.71
26.14	918.209	844.426	844.426	795.992	944.574	1359.19	1171.25	1012.44	1097.35	1048.1	1181.77	1190.01	841.085	1153	997.802	1186.85	1246.87	866.324	1283.59	1235.29	1299.64	1460.39	1268	1224.73	1197.5	870.445	1280.85	905.882	1070.73	955.936	1122.96	1102.53	1169.53	1173.96	1221.58	1260.22	1315.35	1156.39	1432.76	1045.21	928.053	1183.58	1433.08	1022.54	1121.94	818.827	873.28	1038.29	1153.46
26.15	1167.88	1021.56	1021.56	893.457	1118.77	1120.53	772.253	1124.15	834.032	762.432	1223.49	1268.78	1024.42	1294.27	815.134	838.887	949.592	693.337	1082.05	1286.7	1337.81	891.393	1298.86	1040.01	1190.86	1027.14	1179.24	791.624	1106.23	1008.9	1392.09	1384.81	1071.36	1175.82	1382.45	1012.62	1081.95	1336.79	1019.36	1198.89	1108.3	1313.9	1543.98	1326.92	1027.73	1169.6	1176.34	1210.74	939.397
26.16	878.502	1119.01	1119.01	795.808	984.009	784.434	851.405	1039.3	917.672	1147.94	1124.69	1145.12	940.886	1198.11	764.309	801.343	957.115	527.727	1066.12	1032.16	1188.11	848.271	1431.94	1063.87	1061.45	1161.02	1383.83	880.885	1310.22	902.829	1075.77	1257.88	1332.68	1095.87	1081.99	1278.16	775.172	1054	1362.22	1345.23	1017.31	1228.14	1209.62	939.454	1127.88	1063.78	1110.96	1193.97	966.82
26.17	822.352	1082.52	1082.52	1086.29	1174.4	1131.3	917.46	1259.43	1084.4	1048.82	1273.13	1021.86	714.821	923.014	939.681	1044.33	1006.68	1029.54	853.082	934.03	1350.08	964.969	1227.82	1324.4	769.34	951.288	992.985	1233.31	955.589	729.721	953.374	1307.68	1284.05	1424.73	1028.73	1154.6	1125.69	1507.42	927.23	1156.09	1051.53	992.927	1076.33	1335.75	1044.6	1082.74	1119.39	1238.17	1286.07
26.18	1263.84	901.231	901.231	892.225	1174.13	973.621	860.143	992.442	1035.6	1024.48	779.695	1071.45	1083.66	803.217	1051.38	847.308	1043.97	1005.46	944.298	1035.29	1413.15	1177.01	1181.76	1033.19	1476.18	1037.05	1009.27	983.463	983.809	957.423	1038.82	1373.92	972.816	945.06	1025.56	991.758	1181.09	1087.19	1302.14	1088.65	1176.54	1039.95	1034.54	1139.49	1071.68	1270.89	1504.45	1147.6	817.193
26.19	1355.52	1153.93	1153.93	896.25	946.622	1027.93	1135.89	859.569	1003.02	1005.7	846.331	1306.79	1095.1	1292.16	1064.88	989.617	1073.37	1070.51	936.879	971.918	1065.79	1197.33	1046.22	808.068	1111.17	1009.88	1202.69	1119.65	758.298	1139.34	905.007	1009.58	1336.31	1055.09	1357.68	1217.23	1057.3	1101.73	911.93	995.904	1333.78	1091.05	859.085	1229.18	1132.29	825.363	1153.58	1043.93	1328.24
26.2	1148.32	996.498	996.498	819.699	743.624	1081.04	701.807	1048.61	868.636	1138.74	933.752	944.655	780.081	961.774	881.845	938.57	1223.33	1058.54	1043.54	908.367	1027.42	942.265	982.234	1035.86	810.439	991.2	1112	908.216	929.454	1030.82	1140.27	1303.21	1177.01	924.79	1300.48	1351.89	941.754	1182.49	1016.45	980.766	1325.49	1001.57	936.646	1107.63	1128.04	903.301	1376.01	1126.9	1116.21
26.21	1053.12	924.278	924.278	766.769	981.255	1242.97	555.061	779.108	917.665	1065.48	965.19	933.107	820.782	852.205	1103.26	1041.54	1116.43	1365.72	1114.35	1163.46	971.143	849.207	1053.06	952.11	890.96	1068.39	1043.13	1045.53	866.834	632.462	1032.28	1217.3	1176.1	1268.64	1263.99	941.51	1141.53	934.1	787.32	1184.56	1000.26	1082.25	957.743	1118.28	1046.07	1167.98	1033	1042.96	1372.07
26.22	1182.7	883.675	883.675	657.233	826.958	898.55	825.633	847.699	744.072	706.624	810.844	1184.61	590.272	901.286	803.942	1090.86	700.19	673.377	752.22	972.153	1204.26	932.543	825.248	882.533	851.791	1097.1	1004.52	1259.34	972.299	763.688	948.845	1113.2	866.233	906.758	1234.82	804.773	931.265	1005.81	1057.01	1064.25	1275.74	1212.13	1209.53	1070.98	1343.02	1314.01	1098.08	888.282	1220.95
26.23	1297.34	1093.57	1093.57	884.741	967.697	895.493	1067.23	767.33	1101.34	990.995	997.029	817.012	814.527	831.081	1083.74	1085.61	808.181	810.036	982.921	980.406	918.256	983.095	616.908	1089.88	962.627	1305.02	949.56	987.116	1065.54	807.687	1106.82	619.135	1074.62	1200.57	997.735	1072.43	1027.79	1034.05	1205.02	1166.55	1073.04	1150.58	1202.13	1137.55	1023.87	867.277	894.883	951.468	1123.53
26.24	996.045	1121.92	1121.92	1087.52	975.141	860.575	1008.23	1013.47	1275.05	784.603	803.889	799.464	877.74	715.338	950.897	1134.66	940.139	626.248	972.775	898.048	930.377	643.034	823.57	839.28	961.215	1003.06	941.162	821.952	695.375	887.719	928.298	818.005	971.703	1186.4	1064.9	1367.33	860.99	1010.08	1028	986.034	944.373	892.163	724.904	1228.23	986.242	937.534	1170.2	1060.73	1061.31
26.25	865.781	924.161	924.161	1122.18	1009.57	1080.63	1009.06	887.497	1025.77	824.34	995.657	835.734	828.731	668.903	692.106	1127.63	742.854	913.7	922.64	1082.16	820.287	892.725	599.033	745.48	964.392	1114.46	1026.4	898.194	890.894	845.554	927.752	895.928	824.135	1150.69	1019.56	988.133	951.499	1043.07	889.322	1217.79	1140.91	1200.7	1124.89	1006.8	1263.44	1200.96	1043.49	938.791	836.909
26.26	1039.16	650.355	650.355	852.84	953.843	981.943	867.658	874.523	823.38	1016.26	754.389	960.441	1061.33	625.134	878.35	831.342	829.778	1119.12	1025.48	877.296	831.917	1014.75	797.058	967.707	844.447	1069.64	932.894	612.392	925.851	912.27	990.28	1078.41	865.984	903.261	993.014	1299.41	1323.67	933.783	920.652	936.876	1290.24	1021.56	859.023	745.087	1019.76	790.321	1013.03	1138.38	813.388
26.27	671.064	790.652	790.652	798.828	784.021	886.893	701.499	731.15	881.895	1120.92	1079.17	732.651	1029.42	829.531	735.344	1097.65	1259.69	866.919	1073.65	880.58	903.205	1060.89	795.419	971.933	792.501	970.298	946.908	762.651	714.663	757.742	899.048	1050.01	813.186	948.599	1015.08	896.504	987.146	980.783	972.023	1148.71	1029.16	1129.32	1064.12	1218.99	1125.94	1032.91	956.597	1153.08	883.063
26.28	1104.88	1047.39	1047.39	802.821	657.771	779.538	956.427	874.747	785.86	1134.23	981.376	979.485	615.554	870.448	808.459	1004.01	1012.56	926.7	805.4	807.819	1332.35	1009.8	1022.25	825.98	1167.43	1255.59	1019.43	824.382	803.386	871.785	1010.92	1074.65	938.6	895.256	1028.83	854.779	960.763	1021.75	896.293	818.739	1129.99	1071.47	977.169	1093.15	1044.51	963.632	1096.08	972.066	838.35
26.29	1090.58	701.094	701.094	743.295	477.546	603.821	889.816	1042.84	617.723	744.012	762.973	856.052	1021.44	871.123	782.977	726.918	1160.13	669.353	998.218	972.156	787.872	912.634	1039.39	665.777	1121.16	1037.99	1034.81	853.39	732.252	876.027	1255.92	1159.82	1147.35	1105.71	888.725	1117.44	1263.43	1207.51	1072.09	947.957	947.89	991.357	956.794	1115.62	804.308	1133.44	966.661	816.72	843.567
26.3	1501.3	943.278	943.278	779.808	743.512	748.129	524.394	1070	641.319	827.669	777.415	840.686	1065.47	753.846	1087.24	695.832	1069.8	621.805	1179.11	839.911	1067.06	964.532	1009.67	454.516	914.143	742.182	846.21	865.142	845.339	1061.25	797.521	940.596	1018.92	1018.37	924.27	1215.26	1266.01	1271.03	1046.53	1043.47	823.85	853.433	1252.4	1137.52	995.965	1204.7	938.597	1245.94	988.263
26.31	928.798	827.431	827.431	698.109	964.111	911.794	703.181	1087.47	992.35	1109.23	1124.9	875.538	840.641	852.486	981.023	925.21	936.394	636.417	784.078	753.965	1210.6	959.528	821.448	711.001	1018.89	793.872	789.24	929.604	892.785	967.265	1095.63	1226.15	981.452	1020.53	1232.89	970.779	1022.11	889.351	973.802	950.646	747.914	901.203	1205.05	899.495	618.194	1271.65	1071.32	1186.69	791.714
26.32	826.647	1007.61	1007.61	1020.56	1033.55	557.566	816.113	997.192	852.488	1040.32	998.879	994.433	806.683	1116.17	813.009	761.568	1094.74	860.987	849.663	1038.96	833.526	893.876	736.77	792.802	709.984	796.989	908.263	1248.19	988.236	1103.34	731.516	1135.19	1001.16	835.038	959.915	821.31	1058.87	831.189	783.941	855.696	891.487	737.701	1032.54	1295.22	1131.63	1187.96	1311.51	1264.69	882.537
26.33	876.81	884.112	884.112	1131.58	1123.39	837.558	927.424	996.327	1033.18	839.183	704.943	847.567	820.89	1063.49	816.064	870.411	873.531	678.269	938.951	1058.76	871.558	956.87	730.43	1037.39	806.475	838.385	965.93	790.55	827.556	1130.43	1056.76	1284.24	835.938	938.246	1054.24	1041.87	1050.23	1129.35	926.552	1138.22	938.43	835.684	1076.49	998.037	1046.94	980.176	1209.43	1095.07	742.861
26.34	1265.8	1164.51	1164.51	775.185	834.949	886.662	809.146	590.381	679.963	758.963	684.774	1230.15	967.076	844.824	943.581	990.3	948.906	881.082	915.377	1088.42	956.256	949.304	974.289	760.367	971.733	854.398	833.094	940.055	931.367	879.985	856.477	1089.42	1060.72	877.846	973.654	1073.91	943.429	806.625	954.181	836.022	910.906	1063.32	991.649	1080.4	1343.43	797.943	1058.78	833.717	1020.84
26.35	894.916	999.337	999.337	997.205	754.656	985.184	623.716	819.25	554.53	864.336	847.902	704.823	884.364	613.29	937.075	872.718	1032.24	1230.83	1045.3	841.98	811.757	677.144	1172.67	684.9	1366.73	742.142	997.314	797.939	914.389	935.287	835.929	1050.53	1132.6	1123.88	946.037	869.723	1087.84	995.917	1163.38	659.967	1144.63	1015.46	1046.72	1159.63	1070.25	786.859	960.179	1172.51	690.005
26.36	1164.41	917.355	917.355	833.812	846.043	948.453	643.294	681.544	723.281	1028.46	801.949	961.778	1150.03	674.822	656.979	864.818	837.07	684.051	1017.49	810.985	590.129	527.607	1382.67	864.673	927.659	816.041	964.927	984.868	1021.41	921.031	728.884	930.424	993.028	986.753	857.179	858.004	917.019	1129.29	1288.13	779.899	968.596	1191.41	993.823	1059.52	1033.44	1194.39	1120.77	1234.24	797.633
26.37	958.79	907.25	907.25	770.92	1079.67	755.353	774.195	965.08	712.056	742.84	972.025	834.22	1132.73	772.546	906.886	918.714	660.552	756.223	909.756	709.778	814.624	783.146	955.534	1233.21	887.187	1104.6	1073.2	1001.94	838.558	785.93	1017.5	1019.84	854.822	1071.28	922.271	1137.29	979.049	1090.87	1020.68	1044.78	1045.01	851.146	1064.02	1242.35	1099.78	858.553	914.104	1051.25	931.132
26.38	1090.24	884.168	884.168	1176.9	841.428	929.405	1131.89	852.265	770.393	852.079	831.266	728.571	826.105	734.073	659.955	1004.65	653.15	813.823	874.987	787.076	768.526	769.656	995.962	986.72	1006.06	762.527	856.996	909.623	544.302	917.807	841.815	906.061	1089.26	961.867	873.415	1045.75	967.557	1206.18	1138.65	850.161	1073.91	963.688	1271.03	1068.65	1228.93	1071.88	1011.9	946.744	858.99
26.39	1108.57	1132.59	1132.59	996.273	818.591	656.316	919.967	923.253	779.597	1077.76	1136.02	758.37	742.584	886.69	1064.75	890.393	763.989	876.012	1039.68	757.069	1016.69	863.321	927.928	885.926	889.859	931.234	942.661	1041.79	1047.37	930.056	680.424	1015.92	696.978	942	1114.61	1058.29	995.1	1386.13	1112.83	1183.36	1002.98	1058.15	1209.44	785.163	1151.04	822.476	981.585	686.313	805.564
26.4	915.248	1105.05	1105.05	726.125	1134.68	798.731	958.201	917.108	860.257	825.979	1207.23	1073.02	598.375	678.615	813.836	1217.84	704.904	858.087	799.237	835.243	906.099	904.913	879.935	868.583	1011.73	974.993	838.067	741.42	1105.52	1118.04	967.733	833.63	943.875	1121.36	1174.12	1139.96	1144.89	1060.06	1131.92	998.06	1032.44	1301.6	1012.7	764.419	1009.41	833.369	1057.32	1238.52	953.176
26.41	1114.17	783.897	783.897	909.635	1011.11	1025.28	965.919	1125.78	1158.38	1000.22	1057.27	677.411	996.813	952.754	752.533	943.71	1040.12	1050.26	873.801	918.389	1090.13	724.23	1040.07	997.902	759.355	847.01	702.634	1264.77	1216.52	987.793	1198.7	1036	954.213	973.999	953.2	985.103	803.831	1128.88	1190.91	940.949	1011.64	776.47	789.629	736.093	1514.94	1003.8	1031.46	936.287	865.862
26.42	1050.68	1153.88	1153.88	708.134	1089.88	843.23	1163.95	944.594	850.589	835.253	1251.62	860.402	1175.98	1096.73	903.939	1201.33	793.891	1066.82	887.127	1002.48	1151.9	980.726	720.843	838.494	1036.89	980.929	841.372	913.591	1129.18	1044.5	1225.06	971.364	1109.79	1094.62	1189.26	1150.48	1268.74	868.139	1058.17	1113.95	1002.55	975.676	986.347	957.451	1207.27	1264.41	1172.58	1140.26	1061.77
26.43	1222.63	1196.27	1196.27	1045.57	803.221	909.398	882.094	1247.58	1231.28	932.536	775.163	780.079	822.586	1406.35	1180.57	1412.1	987.495	983.255	1045.07	961.745	914.805	1050.03	894.992	1182.84	1171.32	910.343	997.375	1089.96	967.307	944.78	1119.76	878.372	951.669	1262.69	1117.51	1192.42	1039.02	1251.51	975.082	997.591	1218.08	1150.77	1173.37	933.95	1083.09	975.731	1025.59	969.972	1180.24
26.44	1033.57	1037.05	1037.05	968.192	1036.8	1180.62	931.684	941.817	1332.58	1190.42	948.469	876.261	1260.93	980.713	894.736	1078.8	1374.65	1092.29	1230.19	984.983	1240.37	1297.51	1036.93	975.115	989.097	1167.07	1135.8	1349.66	878.078	1208.01	910.209	1013.55	1120.35	879.296	1106.33	1003.19	1070.47	1089.75	1202.83	1152.87	1388.29	822.449	1045.61	1042.56	1042.54	1019.47	1295.04	1274.56	933.727
26.45	1314.58	1340.63	1340.63	1250.76	898.161	1387.11	1439.99	782.04	1043.33	1109.17	1232.46	1075.31	1346.99	1264.72	1047.43	938.932	1279.88	1139.96	1027.85	1262.1	1195.78	1383.73	1125.69	1319.79	1266.49	1177.72	1190.34	1391.63	1210.88	1242.36	755.558	1055.77	869.283	1215.64	902.141	991.063	933.244	1072.6	1372.49	970.835	877.376	902.137	1005.17	1104.03	1322.49	1049.71	987.934	896.461	1178.49
26.46	1172.54	1210.96	1210.96	871.662	1063.61	1465.15	1367.15	1213.03	1169.41	1044.24	1315.36	1635.66	1298.85	1087.7	939.365	1300.54	1236.38	1342.42	1160.27	1418.98	1061.48	1315.41	1484.79	1048.08	1104.59	1061.23	1254.6	1176.3	879.52	1014.49	1219.57	1104.41	1112.49	1016.89	721.934	1113.88	1302.3	980.896	1238.41	1390.67	1043.08	892.344	1228.98	1051.78	1074.27	863.199	1163.35	940.439	1462.36
26.47	1307.02	1029.59	1029.59	1002.79	1294.7	1214.84	1307.09	1497.81	881.254	1554.22	1103.17	1296.41	1333.99	1020	963.331	1307.04	1242.41	1146.3	1343.86	1052.63	1254.82	1461.94	1012.48	1207.56	1573.87	1426.58	1528.06	1177.82	1043	1097.18	1442.84	1274.27	975.656	1201.14	1147.91	1339.49	1172.46	1369.88	1118.35	1066.92	1011.71	1294.91	948.765	1380.41	1099.73	1488.15	993.74	1123.79	1104.28
26.48	1201.81	1172.2	1172.2	1128.52	1222.52	1343.05	1174.68	965.426	1553.04	1538.42	1195.32	1127.11	1216.56	1199.66	1101.1	1329.12	1122.7	1324.72	1187.02	1208.13	1329.83	1100.85	847.872	914.503	1453.8	1346.6	1080.27	1181.66	1083.45	885.442	1643.45	1201.57	1069.72	1350.22	1114.8	1131.66	1515.25	1232.77	1449.55	1373.73	1286.59	1242.32	1507.77	1302.35	1121.67	1076.97	1088.85	1268.26	961.346
26.49	1268.28	1274.32	1274.32	1348.26	828.368	1317.24	1235.12	1233.26	1060.14	1148.13	1336.65	1173.31	1113.87	922.933	1009.81	1014.99	1208.47	1034.28	1058.1	1066.46	892.275	867.393	987.356	1078.13	952.279	1165.9	1168.91	1443.51	1072.02	893.079	1227.59	1376.66	1337.54	1173.49	1113.39	1098.31	1305.5	1279.57	1240.04	1214.01	1449.66	1101.24	1484.23	1410.15	1000.22	1537.68	1256.21	1302.9	1117.02
26.5	1205.34	1065.71	1065.71	1196.64	998.22	939.455	885.271	862.319	1301.63	1027.69	870.198	877.841	1061.07	1061.95	876.552	1444.05	981.071	1180.75	1039.87	899.201	941.743	1166.45	990.054	1150.1	1159.4	1042.86	1271.22	929.146	880.534	911.882	1409.23	1470.72	1162.58	1306.21	1212.54	996.375	1314.69	1237.35	1259.18	1159.38	1416.34	1151.05	1190.89	1284.41	1064.97	1294.24	1059.23	1192.76	1249.32
26.51	1032.78	1101.11	1101.11	1096.05	749.984	1222.73	1002.06	1234.53	1137.75	1077.76	759.205	985.357	1360.21	1147.62	918.801	1295.9	924.976	1165.02	1001.6	947.169	792.188	963.04	945.756	842.342	1190.31	1164.45	1042.89	1212.79	1228.44	958.11	1052.95	1256.06	1350.72	1245.38	1672.74	1210.28	1222.99	1127.47	1112.05	691.284	1312.57	1234.15	1131.24	1018.36	1118.24	1107.86	1300.7	1272.71	884.555
26.52	1110.74	916.225	916.225	1174.42	1180.62	937.252	842.182	1216.86	961.188	1143.04	947.258	873.763	1217.35	1050.25	1052.22	1175.33	1222.6	919.459	1417.3	883.736	846.065	1138.84	1492.83	1285.82	1079.56	899.652	1037.36	999.632	994.282	1161.14	1300.84	737.21	1267.63	1152.56	1221.83	1403.01	851.52	1091.13	1082.12	537.418	1155.66	1095.6	1044.95	1134.36	1247.39	1236.58	1030.31	1214.05	1060.21
26.53	852.915	1081.88	1081.88	768.93	939.972	1035.25	808.059	992.388	958.46	1235.33	1081.22	1092	1062.99	901.574	1196.79	945.809	1247.8	1245.03	988.981	1088.83	876.677	628.86	1189.33	1039.59	1132.51	725.215	1043.11	1233.67	909.924	1188.73	1167.37	1032.61	1241.76	1094.75	1191.64	1043.04	935.976	980.232	1129.15	1030.03	1384.81	1169.17	1126.99	879.205	1316.67	940.817	813.945	1236.77	977.611
26.54	1285.17	1003.23	1003.23	1364.75	1342.19	947.4	911.057	1146.23	976.768	1162.24	1070	1014.96	1069.93	1144.31	1282.65	1311.71	1118.96	865.096	1248.19	1045.58	1109.8	1162.17	1116.74	1161.17	875.763	1034.86	886.233	1099.16	658.434	1316.9	1394.95	946.605	1225.91	1112.38	1300.77	1033.95	1615.87	1247.86	692.346	1086.11	1117.61	1021.34	1271.28	1141.74	926.273	729.807	933.358	1080.08	1084.74
26.55	1193.82	1002.48	1002.48	1029.57	1098.36	904.876	960.12	871.727	1072.87	1088.57	1175.91	964.261	1180.95	807.226	750.954	879.81	1274.41	1195.62	1093.65	984.574	1026.18	1150.67	970.893	1048.83	908.82	1276.87	866.263	838.528	1307.14	825.574	1121.88	1038.79	1084.56	965.547	1122.08	1630.17	1254.84	919.894	1115.15	1289.6	1027.54	1060.53	1124.23	1115.7	1238.35	1064.04	1333.17	1153.51	1366.05
26.56	791.374	993.83	993.83	1083.21	919.296	986.761	1137.75	843.89	737.85	1070.98	803.939	936.007	1092.06	1163.32	833.857	1004.14	903.38	862.279	935.172	1097.88	921.574	967.14	892.09	903.3	1141.32	889.096	922.504	949.003	1043.6	749.851	1088.49	822.184	1334.3	1091.11	1173.29	976.448	803.486	1202.7	1011.13	952.27	1119.14	973.328	1144.12	1053.5	1004.48	1081.44	871.45	1176.11	1065.52
26.57	982.056	1211.12	1211.12	804.779	792.67	739.257	873.726	851.801	889.373	1104.96	929.639	1151.72	938.121	1022.73	735.778	868.828	914.582	1042.38	1297.97	1245.54	857.843	1061.57	995.102	896.827	790.104	518.482	1044.99	1196.79	796.232	737.131	1203.68	984.584	930.737	1466.38	1004.48	1045.8	882.909	1238.6	1010.79	954.955	1247.97	1175.59	1216	965.726	860.055	1395.56	998.467	1033.13	772.297
26.58	1048.58	1169.14	1169.14	807.143	940.005	574.705	971.806	688.64	943.162	1040.74	808.15	870.094	968.263	1090.17	812.657	812.534	994.79	1058.27	800.577	662.874	1009.48	1176.82	1086.75	835.604	1084.08	539.103	935.867	1103.56	963.213	678.981	1356.46	1137.09	980.175	1023.9	878.787	1087.92	1446.62	1220.82	870.854	1140.41	1375.02	1470.83	853.855	967.219	1005.93	1132.64	946.087	1056.03	900.829
26.59	1220.07	702.404	702.404	1093.79	1145.97	1032.06	845.659	924.257	638.627	771.324	882.502	789.352	852.097	1043.89	943.972	1107.14	994.496	1179.19	794.404	1142.1	884.586	857.217	1016.5	762.425	923.064	692.575	1096.58	971.074	926.268	984.226	1213.54	854.863	1003.12	1145.33	1212.39	1264.1	921.552	851.334	1041.96	1151.09	1201.2	1080	973.943	942.524	1071.34	1414.23	1254.9	1276.87	682.545
26.6	1279.21	915.775	915.775	1037.17	937.601	1086.76	856.376	1052.76	1128.06	730.967	1017.62	966.265	828.599	968.139	937.096	780.043	685.864	979.522	933.502	868.723	890.871	767.139	899.424	922.319	917.992	926.779	885.2	690.987	947.277	801.888	1125.11	967.483	923.046	1003.13	748.793	1095.4	855.762	802.777	927.116	1069.86	918.73	1105.03	868.528	1300.45	1189.89	826.843	891.378	975.056	1115.25
26.61	1251.09	1287.18	1287.18	848.555	685.529	1024.78	982.858	866.279	655.489	985.58	1170.9	847.516	1030.24	990.042	998.987	1006.73	821.469	872.547	980.795	645.012	841.117	1041.13	867.821	778.608	909.543	806.291	1068.43	819.531	807.462	969.186	914.173	1153.41	915.244	1356.77	994.442	1072.97	825.656	777.193	1155.99	1046.67	823.395	972.711	802.759	1120.28	951.462	1171.13	1116.76	773.735	759.647
26.62	806.113	991.149	991.149	770.751	872.011	804.396	879.949	771.076	1041.58	981.974	1313.83	779.229	744.997	1103.99	1088.67	793.997	890.976	757.099	1008.38	918.36	923.445	936.607	768.441	831.632	832.114	872.067	1131.57	906.324	920.213	860.117	1211.13	965.953	769.05	1291.12	956.915	1011.78	825.057	813.617	1010.71	894.923	1090.95	857.75	896.83	898.373	837.474	699.441	845.843	1034.04	873.006
26.63	927.211	837.345	837.345	694.538	1085.21	740.881	855.408	765.404	992.86	908.432	783.014	946.389	868.788	1344.66	1078.13	794.873	1045.4	788.296	969.903	1026.55	1137.61	848.865	1072.44	947.332	1053.22	1038.92	1053.47	831.578	668.56	952.814	729.929	1122.13	843.848	1029.38	923.169	1164.6	690.531	1075.64	858.339	1063.28	1141.26	1416.54	657.095	1156.23	914.966	982.842	1208.41	666.035	893.817
26.64	981.555	863.772	863.772	746.547	816.532	1112.12	785.328	1236.12	1064.61	1119.36	1056.46	732.923	1008.11	1110.13	824.535	808.906	920.514	827.046	758.581	1031.6	980.892	880.521	784.526	974.047	954.656	682.381	1257.51	697.133	873.109	997.978	971.327	887.266	991.951	974.668	979.601	1054.45	1024.75	999.68	816.751	796.064	915.375	950.358	873.638	844.378	1042.72	999.878	1104.42	1191.6	726.038
26.65	1007.76	716.057	716.057	840.474	1099.7	793.174	870.181	939.108	726.574	1086.15	975.008	761.666	654.436	873.783	1129	716.317	751.112	788.549	1100.9	1055.79	931.582	592.973	977.308	848.528	1038.7	915.623	1036.3	1115.66	889.033	1078.92	872.128	973.292	1197.61	1059.82	915.476	897.802	1146.93	1153	760.411	1058.07	894.71	1088.2	802.951	1278.91	1131.23	1097.15	1003.24	1053.36	1055.09
26.66	1008.59	951.968	951.968	913.921	931.861	741.25	876.578	955.572	1228.66	827.614	842.29	935.616	1067.45	1205.27	1139.85	735.231	877.666	850.414	896	688.351	1172.87	1017.89	951.781	904.384	718.972	922.512	995.568	816.551	895.457	1200.65	984.99	902.263	1093.38	1274.82	1389.26	936.381	1068.93	852.174	1091.34	720.434	1111.15	1242.72	822.972	1124.65	900.862	953.925	1159.54	1208.93	909.744
26.67	1002.36	951.101	951.101	1055.66	866.461	1104.17	1363.78	1188.55	781.08	762.788	923.527	1063.9	970.152	1121.76	989.349	819.089	1111.33	957.34	953.447	738.75	816.23	821.572	1118.33	672.357	801.867	859.023	852.654	1131.33	699.993	1131.72	886.836	1206.07	895.564	1199.47	1280.01	1013.1	1050.7	1123.69	948.445	895.998	977.698	836.312	879.229	927.284	926.257	1135.16	860.405	801.377	883.279
26.68	763.45	978.898	978.898	874.361	759.463	1236.61	1193.36	1012.27	692.969	1296.48	838.982	1161.07	1052.78	1306.42	1091.57	816.08	998.011	1090.83	1122.94	941.712	862.517	1031.17	1051.03	784.813	855.199	899.282	620.153	890.835	854.819	846.085	1061.55	1095.2	1239.52	1287.28	1134.56	831.184	1293.3	1019.12	1341.9	1099.95	940.437	1057.9	1016.45	984.924	923.908	852.127	1145.99	966.205	757.154
26.69	1349.83	863.484	863.484	740.278	1022.2	1349.01	832.698	923.917	704.231	893.981	789.306	835.883	1047.1	766.029	926.667	976.498	1131.1	1051.1	1179.64	806.94	837.725	1153.8	1089.46	1006.14	756.026	898.798	780.544	925.01	816.512	952.906	963.029	1207.74	1044.53	1320.69	767.947	870.884	1152.73	938.789	987.31	938.262	1083.4	1182.54	1052.18	1068.97	1226.04	998.078	1182.53	900.898	876.238
26.7	1283.58	963.44	963.44	1066.84	879.844	986.588	1139.07	885.199	828.789	975.134	928.102	832.949	1178.98	913.824	953.72	937.4	963.835	892.951	1106.38	1128.81	962.523	1127.78	710.618	807.442	695.875	941.379	818.011	1064.09	695.618	966.338	1424.34	883.072	911.136	861.746	1132.99	961.553	925.392	841.939	1219.36	1170.84	1016.97	1044.54	1010.22	990.897	1232.15	1008.21	1042.51	801.79	1050.67
26.71	1154.05	1287.32	1287.32	990.859	873.556	828.958	1122.65	1000.45	1244.52	858.963	818.203	1011.89	1060.08	933.484	693.525	867.457	1107.22	776.918	683.244	1063.2	973.845	1024.37	911.077	1102.31	692.442	808.926	851.722	907.073	687.813	1305.35	993.425	927.616	1017.17	923.344	1156.69	1173.92	878.142	888.643	955.409	866.354	940.033	774.916	924.067	930.981	1492.8	772.104	942.531	950.2	914.379
26.72	1010.39	1048.26	1048.26	785.016	788.326	796.495	1036.46	1089.75	1229.44	948.454	894.005	869.967	889.031	808.773	957.924	1117.56	1068.09	919.634	913.788	1033.9	998.403	1030.07	1113.43	847.092	863.212	1134.53	1218.03	1108.37	686.144	1123.54	973.059	842.405	999.07	1138.76	902.11	860.388	1199.55	1242.31	982.927	682.314	1163.41	913.354	857.374	971.573	1093.76	824.074	1375.51	1044.58	962.545
26.73	939.043	790.46	790.46	959.46	910.108	892.782	892.589	726.904	1041.47	796.958	728.856	761.85	797.523	1139.01	955.774	910.985	800.976	819.209	589.597	860.153	687.357	821.49	651.368	894.001	1034.54	1100.78	721.949	915.165	733.531	978.417	1145.71	1087.99	1086.3	905.274	1043.2	902.134	1068.53	971.319	828.925	888.015	879.135	1179.95	1084.85	756.851	1255.56	760.182	1268.14	1060.12	734.587
26.74	1205.33	823.188	823.188	750.221	1053.32	818.289	760.381	725.665	837.664	937.132	729.719	950.567	894.767	929.646	898.047	856.957	1353.98	1029.3	715.676	530.433	977.904	875.055	1207.21	920.413	909.71	1067.84	1125.42	800.882	824.722	860.5	1230.68	963.614	1116.92	1011.02	1001.71	906.153	881.916	901.028	759.904	1018.66	1007.82	1089.67	1268.55	1160.58	1082.72	1221.73	1084.87	864.358	873.843
26.75	1126.79	847.8	847.8	705.837	914.121	1014.49	1228.81	1153.51	899.587	1019.18	951.484	812.651	876.468	898.057	1182.28	852.272	1149.93	1023.2	1176.43	953.558	925.124	791.803	679.342	998.839	968.278	720.43	804.874	816.086	890.572	880.026	870.911	1262.19	1022.69	1156.14	1319.78	1032.25	985.077	1061.1	1084.49	1078.68	918.601	1099.2	751.991	1057.5	1013.87	1142.34	984.054	901.219	1049.02
26.76	1136.83	788.662	788.662	971.158	1135.8	863.55	957.236	996.313	1186.4	1051.9	1141.37	780.398	953.426	1020.7	890.555	875.452	1145.27	1031.59	1121.54	937.966	1092.82	707.832	836.381	727.258	1169.01	1047.6	681.332	1092.46	967.43	960.288	843.048	1121.37	871.721	1049.3	1128.23	1169.76	1132.16	1227.28	1095.44	1266.21	1028.86	1145.21	984.059	1038.36	826.267	1262.55	1107.72	1078.31	872.938
26.77	1286.72	970.727	970.727	813.204	1043.11	887.966	801.535	1065.12	1037.77	959.84	896.905	827.088	794.806	789.834	686.328	906.837	936.566	883.126	971.712	898.447	1296.77	795.043	1097.44	881.741	1233.69	1087.97	900.636	857.559	1002.62	752.339	945.494	744.77	1132.92	1291.45	1079.31	995.011	1013.81	900.882	1226.19	902.856	792.601	845.461	1122.59	1080.98	1140.75	1212.49	868.777	1017.09	830.056
26.78	852.83	1018.4	1018.4	904.12	1127.16	977.813	937.306	947.189	710.092	885.607	1145.75	916.304	1088.03	1182.01	844.219	885.414	891.838	1097.62	882.58	1194.48	1005.62	765.4	707.781	1056.81	744.184	987.798	918.716	1066.55	1011.18	1278.58	840.023	1306	1111.25	1185.39	837.261	1093.93	1024.18	932.367	1132.15	1111.42	1133.1	890.358	1093.87	1292.58	1352.32	754.297	878.251	1357.66	946
26.79	1090.06	983.337	983.337	1075.66	958.34	1033.6	978.106	1143.23	910.066	736.361	974.179	1153.23	907.169	733.645	998.956	1005.06	1060.7	956.836	1235.52	921.98	877.188	1023.84	762.049	769.696	888.53	1080.23	917.853	873.32	1002.55	951.92	1177.81	1188.69	1064.99	1084.45	732.325	1065.43	1304.78	1100.26	858.347	1174.89	959.036	1000.44	1165.48	983.918	1136.67	883.385	1249.93	893.18	905.269
26.8	947.29	945.092	945.092	910.509	829.62	1150.94	985.962	900.889	848.656	1170.8	826.887	992.051	841.021	972.014	1027.57	1370.85	1109.86	981.283	1054.18	813.365	912.187	1135.08	941.102	869.795	940.593	1226.94	1034.02	1048.32	1003.41	811.487	1181.74	896.383	957.112	1050.15	943.383	1155.32	842.441	998.619	1051.35	857.59	1272.27	948.831	1111.84	1186.4	1288.76	1171.16	1205.13	907.987	867.083
26.81	1002.49	1223.33	1223.33	1159.55	785.525	1126.4	812.811	836.706	843.336	885.112	882.203	1109.92	1024.18	765.872	675.568	826.575	907.503	835.56	1330.42	904.252	851.925	1021.95	959.826	888.718	1047.06	1021.65	837.37	816.064	1037.28	767.467	1123.74	763.46	974.554	859.327	1437.22	1096.59	1172.4	954.159	1226.89	965.199	1062.84	881.257	1195.78	1137.68	1276.72	852.34	1085.23	1210.08	816.562
26.82	1105.01	1044.41	1044.41	794.988	920.509	863.507	1119.7	1093.82	834.092	907.937	923.077	1212.87	665.359	1070.86	591.085	958.744	1090.2	886.971	1031.12	907.612	738.731	930.77	1007.78	755.558	949.895	1153.51	729.491	849.161	1037.38	904.027	893.437	913.956	1006.93	1127.94	1192.86	1283.43	867.025	979.894	1198.88	993.023	826.109	1105.06	999.402	1205.08	894.233	1150.3	1004.14	1113.33	922.999
26.83	1347.72	952.942	952.942	904.913	891.837	1113.07	981.182	887.463	962.32	1121.61	1017.67	924.964	816.608	1055.74	1242.53	943.408	1030.65	588.792	1332.81	897.062	1093.17	956.087	1215.45	686.027	853.799	879.414	722.347	1166.01	911.155	1021.07	857.38	1193.2	1311.81	1078.52	1050.02	1276.09	1292.6	1046.05	1118.01	1272	1080.74	1103.08	1119.23	883.328	854.488	941.974	988.698	849.708	785.956
26.84	1112.34	823.734	823.734	876.871	908.473	986.266	998.708	1146.97	1018.38	735.201	809.886	1104.21	966.41	955.989	1075.62	838.251	1406.27	749.463	1069.38	1094.72	1206.73	875.041	917.49	1112.89	1128.92	649.241	919.286	864.706	984.366	1043	1142.79	1048.07	1147.06	1095.18	940.09	1202.3	1228.52	979.003	1226.62	1088.05	1041.15	669.358	1261.4	815.313	1263.6	814.193	828.692	1027.3	1258.47
26.85	986.623	1164.96	1164.96	1021.5	995.156	1018.96	850.477	973.906	990.976	990.808	930.907	1126.29	951.577	1080.29	855.657	850.25	1228.58	739.735	1049.3	822.435	1255.75	1065.81	965.79	1090.67	1055.43	823.591	1099.13	1129.97	848.028	772.359	1196.04	931.62	852.867	1058.6	1154.91	1094.59	1247.14	1224.44	1084.25	774.455	1343.61	943.957	778.286	1168.97	1146.2	1241.39	994.701	992.459	1074.71
26.86	1072.03	1512.17	1512.17	640.933	809.333	915.85	949.497	851.378	993.905	1054.27	1108.75	832.075	1136.88	1066.29	966.704	1060.46	849.223	841.523	1132.38	1045.77	1109.1	901.557	1224.65	880.351	875.895	1094.36	967.96	1085.34	874.406	988.587	1286.67	1099.93	1152.55	1185.69	1378.17	1178.37	1021.47	1112.17	1293.3	1364.7	1103.68	936.635	964.49	991.832	1136.87	1229.7	1086.14	1017.17	1202.39
26.87	1089.64	908.117	908.117	830.91	786.322	1016.97	1052.73	1064.16	1109.54	843.711	1000.29	912.585	861.221	1121.17	1005.07	815.616	1150.11	951.263	929.307	1016.54	977.957	815.877	1232.18	911.275	934.032	792.5	916.321	862.75	812.344	877.221	1091.62	1059.7	1236	997.959	1235.67	1309.85	914.567	1216.57	1166.65	706.642	1087.25	841.657	1005.3	1136.41	851.451	1419.88	806.079	742.891	958.513
26.88	1140.62	951.978	951.978	1026.19	627.458	931.302	1073.21	1066.14	1175.9	1490.81	914	926.773	963.2	1021.46	964.28	916.721	1096.32	743.571	1061	1143.13	1351.39	950.72	885.478	1090.65	840.764	1044.99	1013.3	1136.19	1395.02	757.877	1211.8	999.615	1125.83	1191.76	839.301	842.254	877.977	984.97	1162.46	1061.65	945.307	1211.22	789.788	1046.75	897.689	985.855	936.876	857.373	948.48
26.89	1170.29	1228.38	1228.38	861.705	829.642	844.307	1016.91	1000.02	1111.23	1015.62	648.011	936.732	938.63	1018.14	853.57	656.169	819.557	910.836	803.541	1071.46	1030.12	1059.92	1221.9	930.33	1015.23	965.788	858.784	1177.38	1126.86	950.336	889.173	749.122	911.782	1132.72	985.893	1286.07	1174.88	1125.4	1195.8	793.894	994.2	995.016	787.091	1165.54	1112.52	1183.61	1156.95	850.11	1169.84
26.9	905.63	954.178	954.178	1156.07	789.758	883.78	1114.83	916.555	865.355	1145.05	1087.34	1020.72	850.452	1088.58	1030.57	789.693	844.219	809.322	1034.69	813.582	835.076	1265.66	841.763	998.411	897.75	964.425	825.051	1083.09	1109.54	1066.21	880.76	1344.78	1323.45	1223.38	948.434	993.251	1259.01	1007.15	1470.14	938.944	828.182	1202.66	995.357	1048.36	948.93	1005.62	1260.3	1276.9	967.51
26.91	1249.97	997.693	997.693	1296.26	761.626	846.336	733.548	949.747	1182.34	918.861	1098.37	832.488	947.606	1041.42	845.95	1014.46	954.209	812.873	1266.78	837.722	899.921	953.696	1113.73	914.218	1174.63	995.306	1360.06	986.995	1299.02	1209.26	1064.34	1411.83	948.092	1111.04	1111.16	1085.98	1083.36	918.461	1322.96	989.352	905.814	1094.13	1113.32	925.987	962.461	1192.67	1042.72	1070.58	1175.78
26.92	940.387	947.32	947.32	979.662	1041.99	1020.03	1098.05	917.139	1192.02	1000.46	1115.34	969.981	846.949	1022	905.284	1076.03	790.785	1029.35	1055.17	857.473	924.127	803.234	1144.76	1043.26	1010.58	1106.72	1188.8	1035.42	1115.05	1017.42	1087.33	1038.51	1124.59	991.503	1107.33	1232.57	1261.69	1041.83	1268.82	951.635	830.197	1166.15	933.878	1199.25	1069	1420.61	1050.14	855.259	980.522
26.93	1177.59	1019.69	1019.69	1411.64	932.2	969.006	739.359	716.892	1011.37	870.333	1086.93	879.376	1228.25	1122.32	764.847	1012.36	781.992	916.928	769.389	815.764	1266.7	1115.4	786.31	961.214	911.422	1307.34	1114.65	1067.55	1305.27	1088.88	973.87	1049.96	1053.29	1101.89	1148.24	1276.79	1101	754.71	898.183	870.674	932.454	1070.01	1118.44	1170.37	1104.65	1328.82	948.577	1209.28	1157.87
26.94	1221.63	1179.93	1179.93	757.259	1129.79	864.424	1224.48	1038.11	753.134	1109.87	1317.08	621.341	949.982	1036.21	1040	805.415	760.332	670.267	913.563	1146.41	1167.27	833.808	1097.46	895.704	1399.32	1079.17	922.078	1035.41	772.842	1137.23	1004.15	1087.14	947.665	1044.17	1153.38	1254.63	1170.65	1159.67	1004.65	1095.12	992.098	928.771	1085.99	892.391	957.157	1288.85	932.314	1156.76	869.681
26.95	1265.59	1384.85	1384.85	1062.28	1010.05	1279.68	868.44	893.078	1167.6	1028.4	1410.82	677.828	1208.99	1401.24	989.491	900.289	1174.79	1067.53	1063.7	892.468	1037.11	1040.33	753.537	1110.4	1100.43	1508.16	870.15	956.078	845.029	1066.14	1161.63	1019.86	818.32	780.881	749.876	1212.18	1242.75	1143.24	1243.27	849.435	913.793	991.178	987.951	1038.52	964.655	1401.4	1248.59	901.221	1304.8
26.96	1335.43	1100.59	1100.59	1151.36	842.055	1108.61	893.992	685.223	1193.24	825.561	1245.35	1091.98	824.837	1327.67	813.8	961.107	1166.99	1251.97	722.669	1255.2	1060.08	1167.85	1183.17	814.864	964.679	1029.33	1039.62	1101.11	1218.51	1104.1	1074.55	1005.4	739.051	1383.27	1170.22	885.541	998.931	1368.77	816.204	1006.06	1051.94	1057.85	973.082	1270.42	1157.76	1372.9	1297.77	991.949	1332.04
26.97	1203.45	1044.72	1044.72	1082.04	1066.85	919.93	954.736	857.512	809.142	981.588	1013.11	1241	891.767	1100.06	1242.98	1196.63	1113.02	833.654	872.841	1269.59	817.399	1141.56	1112.46	854.538	1196.82	1212.73	1114.42	1139.98	1243.03	1170.15	895.31	1252	1105.87	1308.53	1293.83	1076.15	1229.67	1292.17	1050.79	1017.96	1051.19	1011.21	1072.57	875.363	1129.11	1243.43	1258.89	1088.86	927.472
26.98	940.713	1106.98	1106.98	866.285	1151.43	1148.58	817.322	946.96	941.915	1006.14	1272.91	845.235	981.15	1254.77	917.899	1047.87	956.081	1118.43	886.029	1073.24	868.024	1048.52	1288.4	1041.01	783.284	1154.07	970.755	1179.9	958.385	1165.15	1175.83	1174.85	1105.74	1253.14	1537.82	1214.43	1244.42	1009.67	1244.6	1142.21	996.995	943.772	1528.17	1121.7	1097.09	1200.63	1028.38	1050.62	1041.85
26.99	1227.28	1047.73	1047.73	990.709	1161	821.201	1128.15	917.712	1212.38	1207.13	1008.36	998.695	922.439	1023.09	957.79	1250.95	877.648	966.967	967.234	1110.76	1212.26	877.357	1067.97	1117.96	1108.43	1068.79	1135.97	1147.09	1081.21	1148.15	1287.29	1152.23	1065.85	1212.25	1265.03	1085.75	1253.37	1144.38	1142.02	1032.4	1032.65	1070.84	999.394	949.663	756.358	929.916	1081.13	969.578	1062.64
27	987.194	1058.65	1058.65	1100.73	1133.56	931.044	1096.42	1058.73	892.177	1149.93	965.97	1027.48	1086.22	1108.9	1077.98	978.046	1178.07	1121.36	1199.66	1144.02	1508.75	1082.46	1142.86	1236.47	1120.93	1011.45	1006.7	1261.35	1270.24	749.005	1209.97	1165.8	851.05	1308.03	1551.86	832.157	1048.34	893.081	1113.38	1271.95	1426.03	1007.22	1112.82	1137.64	880.992	1225.34	1313.73	1008.64	1220.93
27.01	997.071	1023.39	1023.39	921.514	1100.88	1107.52	996.805	907.889	944.823	1083.29	1195.6	1085.08	1279.67	1100.47	816.045	1238.1	857.66	929.339	840.638	1248.67	1124.63	983.421	1062.74	1377.38	945.439	1191.23	1067.52	1028.68	1331.37	1359.94	628.441	1173.25	1129.53	994.69	1071.57	934.916	1282.54	1107.02	1326.89	1484.45	1391.33	1477.11	1276.15	1060.6	1280.8	1332.91	951.588	1065.67	966.39
27.02	1056.19	1024.13	1024.13	980.104	1208.81	1064.66	765.741	623.206	1002.37	1172.2	903.777	1354.8	1077.97	834.768	1020.34	1157.07	1343.85	1253.86	857.683	876.092	1339.29	813.29	1213.19	1052.21	1118.43	983.42	1265.77	1113.65	1159.25	1250.92	1117.54	1263.82	1317.49	1375.95	1043.1	1040.48	1198.08	1357.7	1522.27	1073.06	1164.34	950.132	1147.9	1069.86	1338.04	1274.04	948.304	1181.87	910.643
27.03	1238.96	1022	1022	1034.56	1422.57	1282.28	793.04	1109.95	1388.87	1179.03	713.108	1157.25	1185.13	674.699	1074.21	1519.17	1040.82	1285.13	752.173	717.397	1360.62	1114.86	999.951	1249.87	1009.48	973.72	1030.64	1168.37	1075.87	1135.96	1060.83	1165.51	1369.18	1113.64	1028.01	869.42	1098.77	1126.19	1391.12	969.815	1183.89	1221.92	1095.99	953.111	979.276	1360.09	975.931	946.256	1161.68
27.04	977.774	1201.06	1201.06	1150.56	1094.61	1361.69	893.412	1173.06	977.494	1078.36	1177.72	986.456	1313.34	1088.76	1313.84	1548.88	837.605	1315.84	1116.14	1198	930.843	962.28	931.759	1091.12	982.65	1233.23	1067.19	1395.14	941.427	1004.57	701.199	997.338	1199.55	1128.25	1063.39	1064.1	1170.81	1348.71	1064.11	1210.04	960.448	1176.02	1103.45	1166.55	1263.52	1596.16	996.925	1055.98	936.186
27.05	1408.71	929.833	929.833	1101.5	991.198	1131.32	1209.59	1345.12	1245.48	1139.43	1018.06	913.256	1018.38	919.973	912.94	907.191	1247.79	1307.63	1158.82	923.179	846.235	1207.13	953.029	1182.56	1250.67	1310.13	919.229	1145.22	1193.51	993.923	1400.28	1283.6	1225.28	1141	849.887	1408.6	1159.39	1338.53	1146.71	933.053	1050.57	1514.23	1110.67	1055.75	1098.99	1139	1204.49	1011.57	1139.84
27.06	878.955	831.069	831.069	941.987	1015.11	1016.04	1166.11	1241.32	1230.34	1486.99	1163.14	1261.14	1075.47	1091	1453.06	933.226	1219.34	1067.17	1107.11	1307.99	1085.55	985.58	875.22	1305.55	1147.52	1008.02	979.421	942.321	1558.55	1160.38	1122.34	1229.59	867.1	1441.53	910.437	1148.13	1023.61	1055.29	993.457	1276.92	1359.86	1148.45	935.191	850.778	1586.75	1015.5	1380.17	1164.06	1026.56
27.07	844.349	1023.8	1023.8	1454.47	1172.62	1194.06	864.058	1421.53	884.067	1201.3	1063.98	1358.09	822.728	1028.75	1212.23	1373.14	1435.06	1167.11	1250.5	1085.31	1441.53	943.137	1212.93	1062.11	1083.18	1224.21	1340.49	977.778	1253.29	1328.6	1398.68	1183.14	1114.73	1223.59	1095.18	1054.29	959.46	1502.9	1052.98	1264.93	1329.66	1375.66	1086.61	1104.67	1030.66	1302.89	1288.63	1387.74	1183.62
27.08	1132.85	1181.59	1181.59	1085.53	942.788	1070.49	940.312	1114.23	864.159	1072.23	989.197	990.629	1033.5	1100.34	1153.04	1259.94	1140.39	1058.13	1145.42	998.001	1242.42	1160.09	1047.22	1142.71	1058.01	1153.39	900.421	982.756	941.592	1302.1	1380.95	1311.88	1095.58	1340.36	1214.76	830.077	1614.83	1286.41	1463.79	1095.79	1618.11	979.507	1481.23	1161.26	1045.17	1370.81	1116.51	1259.88	1348.06
27.09	1051.19	1084.67	1084.67	1052.8	1164.72	1160.62	895.499	1290.72	1116.59	1234.74	1078.4	1141.61	829.621	1353.17	1228.27	1297.17	1378.09	913.378	1254.2	1186.09	959.323	873.663	1428.55	1250.04	1117.51	1071.91	1247.43	1477.9	1080.6	1114.11	1499.44	1363.61	1190.24	1207.68	1291.35	1401.41	1268.74	1026.55	1345.65	1004.47	1057.56	1139.83	1349.73	1024.53	1333.49	1223.51	1515.49	1311.54	1013.94
27.1	1455.57	1045.03	1045.03	962.103	1172.29	1057.93	839.869	1548.37	1169.67	1269.13	1296.69	890.829	1026.82	1131.35	1200.46	1449.33	1242.36	1353.92	1180.94	956.899	826.3	1353.08	1338.32	1156.91	840.684	903.947	1094.68	938.185	1076.26	1320.54	1254.45	1447.72	1327.51	1359.77	1350.92	1061.55	850.837	1276	1134.59	1029	1343.82	928.356	1404.83	1050.79	992.918	1336.28	1107.04	1397.69	1192.37
27.11	1286.13	975.169	975.169	772.341	1123.26	1014.27	928.63	1145.91	1002.84	1380.26	1235.75	1068.45	1218.11	1010.5	1217.32	1185.16	1463.34	1119.33	1751.77	1095	1266.84	1591.3	1105.73	1147.29	1298.58	1558.24	1242.2	1164.15	1208.11	897.492	1357.78	1542.88	1435.96	1190.04	1727.75	1142.53	1267.27	1233.98	1359.36	1666.57	1297.79	1132.4	1274.66	950.082	704.741	1116.82	1374.26	918.601	1072.19
27.12	1327.99	1130.34	1130.34	1141.97	1102.18	1196.61	1020.82	969.003	1300.31	1110.85	1206.67	1081.03	1208.59	1174.83	1148.72	1090.74	1375.79	1411.96	1168.29	1179.3	1272.93	959.137	1061.17	1138.25	1203.25	1247.6	1628.2	1040.31	1419.54	1328.13	1090.97	1322.07	1513.69	1033.54	1274.26	1368.73	1096.69	1098.28	1231.25	1115.95	1306.53	1597.16	1001.56	1025.91	879.197	1185.14	1124.78	859.383	1274.89
27.13	1758.76	1034.96	1034.96	966.991	1165.22	1251.03	1264.86	1203.28	1168.87	915.646	1111.99	1083.6	1096.47	1325.79	1244.46	1217.94	1280.74	1150.07	1165.12	1124.04	1450.92	1420.17	1346.72	1115.89	1304.91	1190.53	1561.35	1227.33	986.669	1493.32	885.691	1105.6	1355.38	1157.87	1386.66	1375.92	1268.17	1099.77	1200.48	1018.6	1175.32	1256.79	1172.19	1420.8	1242.22	1419.58	1297.38	1076.63	1433.73
27.14	1324.93	1323.12	1323.12	1325.86	1053.53	1296.04	1193.53	1114.92	1097.12	1150.49	1132.74	1103.63	971.519	1122.66	1222.95	981.992	1208.11	1026.32	1336.02	982.554	942.797	1090.25	1190.82	1505.65	1292.62	1229.38	1409.27	1133.86	1178.75	1483.67	1248.43	1057.52	1262.94	1405.45	1217.93	1242.22	1317.96	945.646	1209.62	1549.11	1140.91	1448.83	1123.76	1385.97	1138.52	961.197	1127.79	1061.06	999.224
27.15	1378.54	1042.26	1042.26	955.546	709.364	1229.19	1207.73	1266.52	1204.53	1045.32	1283.01	1293.25	1492.69	1188.75	1003.92	1335.44	1200.37	947.981	1034.79	1238.86	1375.78	1032.41	973.082	1279.24	1392.12	1181.64	1204.36	1039.49	1514.78	1229.81	1604.14	1140.35	1146.07	1134.63	1467.91	1680.68	1178.48	1206.5	1166.68	957.002	1608.24	1389.93	1224.72	1194.56	1001.19	1121.33	1369.44	1547.85	1086.88
27.16	1534.14	1308.69	1308.69	1182.4	1087.01	1342.73	1264.34	1356.86	1310.34	1123.02	1441.96	1398.22	1470.44	1010.63	1199.51	1423.69	1265.34	1107.95	919.917	1365.79	1075.68	879.957	1244.65	1316.23	1229.11	1270.49	1327.79	928.055	903.634	1286.77	1446.47	1269.97	1254.88	1276.88	1422.77	1341.92	1401	1174.5	1086.89	1136.39	1232.45	1576.97	1176.55	1348.02	1318.87	1102.34	1535.41	1168.91	1011.01
27.17	1510.76	1206.52	1206.52	1329.87	1150.73	1132.83	1390.21	1156.9	1131.62	1257.48	1315.41	1103.88	1378.96	1414.17	1115.35	1328.73	1139.94	1110.19	1070.08	1121.7	1609.38	841.149	1118.5	1272.02	1338.12	1321.45	1104.78	1238.12	911.037	1745.61	1143.73	1641.81	873.366	1501.2	900.55	1311.75	1329.03	1198.81	1234.59	972.659	1406.07	1304.44	1026.64	991.206	1382.59	1174.17	1081.02	1205.81	838.324
27.18	1033.17	1197.28	1197.28	1405.42	1251.88	1139.83	1166.93	1385.22	1188.92	1229.47	1315.95	1253.18	1236.63	876.719	1279.63	1164.29	1058.9	1008.68	1031.07	1178.63	1286.95	997.141	1418.04	1225.47	1275.41	969.501	940.822	1343.46	1043.67	1383.52	1357.27	1384.74	1189.87	1356.12	910.665	1098.29	991.972	1207.91	1440.49	1350.76	1678.47	1378.29	1098.35	1158.81	1159.88	1724.36	1101.9	1134.69	1145.44
27.19	1073.25	1063.58	1063.58	1014.94	1262.29	1255.9	1378.07	1483.91	1097.03	1055.13	1297.86	1359.28	1009.52	1354.74	1148.66	1291.31	1023.22	1271.47	1095.39	1192.29	1260.94	1064.34	1229.47	1179.13	1432.46	1474.51	1370.8	1279.41	1265.12	1328.18	1492.12	1528.82	1242.46	1354.39	1308.09	1089.4	1496.54	1291.42	1390.44	1084.17	1155.74	1249.28	1196	1508.79	1288.87	1351.26	1075.7	954.846	1302.85
27.2	1324.07	1263.63	1263.63	1216.03	1208.53	1094.06	1179.87	1106.98	1059.71	1265.96	931.443	1522.22	1159.02	1419.67	1288.84	836.734	1385.94	1060.86	1196.51	1410.65	1309.79	1041.54	1327.2	1376.57	1254.87	1169.07	1403.09	1160.76	1209.59	1293.9	1148.23	1395.22	1209.36	954.652	1248.61	1045.1	1344.08	1228.89	1103.8	1558.84	960.437	1058.56	1086.81	1111.03	1280.79	1208.46	1101.53	1492.64	771.737
27.21	1125.36	1259.14	1259.14	1082.28	1279.45	1173.75	1302.09	930.994	1216.99	1364.55	1236.16	1238.31	1180.09	1632.07	1493.66	1189.1	1398.78	1233.19	1350.97	973.041	816.781	1411.57	1339.99	1100.75	1426.33	1124.31	1486.13	966.358	1623.65	1156.13	1076.55	1459.31	1302.65	1495.46	1141.54	1124.08	1088.43	1177.93	1454.38	1492.56	1336.16	1085.64	1517.4	1132.37	1260.77	1216.51	1089.24	1312.16	1174.7
27.22	1071.21	1241.63	1241.63	1177.14	1173.87	1479.41	1048.29	1173.99	1636.37	1263.31	988.404	1169.09	1035.48	1449.45	1155.35	1061.24	1260.67	893.762	1247.62	1198.56	953.492	1172.22	1121.52	997.082	1200.42	1432.31	1008.21	1224.29	1439.69	1471.51	1068.58	1859.06	1009.81	1236.28	1068.04	1433.74	1387.61	1252.07	1291.32	1396.3	1455.22	1401.74	1017.77	1699.27	1268.75	1407.98	1643.89	1344.98	1073.87
27.23	1388.67	1387.4	1387.4	1411.1	981.463	1265.03	1409.62	1460.26	1201.42	1605.05	1500.04	1475.88	1166.32	1466.27	1509.73	1283.11	1305.83	1189.11	992.575	1269.15	919.995	1276.02	1509.44	1282.45	1178.67	1126.09	1656.41	1163.38	1421.12	1341.6	1540.49	1375.03	1269.15	1651.04	1345.38	1307.15	1563.46	1219.58	965.821	1195.4	1220.76	1232.74	1374.21	930.311	1187.53	1049.71	1212.47	1440.3	971.535
27.24	1095.28	1277.88	1277.88	1133.21	1689.01	1249.99	1316.87	1037.69	1215.25	1393.47	1160.58	1200.79	1275.38	1409.83	1155.82	1324.05	1478.98	1348.41	1438.16	1400.75	1138.63	1408.86	1319.61	1352.03	1134.11	1607.71	1478.57	1178.42	1498.38	1220.45	1633.54	1204.81	1050.47	1223.04	1018.25	1007.18	1430.76	1420.87	1410.88	1303.25	1598.5	1201.74	1569.45	991.889	1234.45	1217.3	1172.41	1166.55	1296.58
27.25	1646.18	1260.73	1260.73	1541.62	1094.51	1271.76	1298.65	1182.73	1136.76	1141.33	1247.11	1120.24	1380.74	1143.57	1538.22	1377.18	1537.28	1350.59	1371.99	1237.74	1406.13	981.946	1177.51	1111.4	1307.03	1373.23	1286.7	1439.2	1178.39	1256.91	1579.77	1402.45	1302.19	1383.34	1394.84	1213.29	1569.36	1337.73	1348.37	1122.96	1515.9	1266.81	1341.33	1802.26	1125.21	957.231	1132.58	1638.38	1416.62
27.26	1393.84	1480.68	1480.68	1402.72	1185.82	1281.59	1382.17	1310.15	1364.24	1169.41	1242.85	1309.88	1041.9	1317.41	1170.96	1562.79	1549.99	1397.6	1334.14	1004.36	1353.5	1417.32	1200.16	1266.22	1019.28	1421.94	1436.92	1375.85	1493.05	1288.06	1104.57	1184.14	1539.24	1363.73	1326	1157.05	1613.12	1228.58	1152.38	1498.54	1466.39	1636.81	1148.54	1611.86	1272.64	1325.96	1573.09	1262.23	923.619
27.27	1125.52	1347.41	1347.41	1240.66	1054.05	1505.78	1360.69	1296.42	1358.24	1103.97	1332.1	1649.84	1086.63	1095.33	1442.68	1272.11	1620.16	1203.01	1140.14	1303.06	1173.14	1298.33	1366.34	1505.14	1061.53	1087.65	1417.87	1148.05	1393.64	1437.99	1322.16	1210.71	1419.64	1518.3	1294.75	1220.97	1447.33	1223.25	991.068	1554.67	1623.26	1786.48	1279.23	1322.69	1228.23	1335.38	1331.29	1501.8	919.087
27.28	1562.66	1380.73	1380.73	1362.93	1533.83	1474.13	1292.2	1309.12	1451.17	1321.77	1182.31	1145.77	1005.4	1591.69	1351.22	1199.88	1260.95	1247.22	1182.41	1233.94	1163.15	1292.8	1538.61	1493.49	1704.26	1445.71	1275.24	1124.67	1497.08	1049.43	1286.96	1250.51	1663.64	1443.11	1395.61	1172.23	1735.39	1579.27	1041.11	1674.46	1308.19	1507.82	1674.94	1298.87	1205.05	1120.07	1185.5	1487.2	1434.13
27.29	1161.85	1385.66	1385.66	1179.25	1331.34	1356.71	1427.91	1385.42	1293.88	1041.56	1190.95	1364.24	1229.05	1553.96	1102.74	1605.95	1245.99	1301.82	1387.48	1555.37	1468.69	1313.77	1365.26	1288.08	1509.32	1459.45	1329.78	1387.51	1393.92	1134.24	1372.5	1382.71	1535.4	1665.9	1167.08	1130.46	1407.16	1471.66	1745.57	1489.38	1584.21	1247.27	1315.54	1817.55	1294.57	1495.67	1490.12	1755.11	1816.31
27.3	1457.07	1262.39	1262.39	1400.82	1482.77	1734.08	1144.8	1287.9	1451.16	1429.19	1169.96	1582.68	1444.87	1200.87	1353.89	1179.13	1222.99	1074.44	1539.35	1260.43	1361.51	1358.71	1292.42	1005.91	1303.71	1392.56	1562.63	1599.44	1478.89	1612.51	1592.01	1479.08	1298.63	1525.75	1251.28	1360.25	1472.95	1515.6	1362.7	1512.34	1521.14	1369.69	1039.22	1229.08	1270.48	1482.72	1161.71	1846.85	1665.64
27.31	1510.87	1238.83	1238.83	1675.21	1414.49	1344.68	1388.3	1188.49	1369.43	1354.43	1030.02	1330.2	1607.44	1251.92	1485.82	1473.58	1349.68	1061.05	1327.32	1283.61	1370.54	1573.4	1300.65	1437.88	1407.51	1328.72	1058.39	1662.94	1424.24	1737.95	1184.04	1676.26	1359.99	1484.34	1597.08	1232.92	1561.84	1558.67	1586.21	1752.29	1302.58	1293.06	1308.69	1358.15	1454.79	1444.11	1078.69	1442.95	1144.58
27.32	1423.74	1150.82	1150.82	1511.9	1391.18	1210.77	1595.73	1018.11	1515.82	1254.4	1574.75	1298.24	1984.65	1620.72	1408.01	1375.11	1156.04	1165.41	1176.4	1318.93	1612.86	1578.61	1302.78	1807.84	1595	1338.95	1420.02	1390.04	1491.59	1444.81	1430.12	1745.74	1396.03	1370.18	1407.5	792.118	1683.02	1135.32	1387.03	1340.83	1498.05	1586.54	1331.1	1325.55	1509.8	1241.34	1618.42	1225.26	1050.55
27.33	1285.48	1419.68	1419.68	1354.01	1848.94	1508.16	1270.19	1548.07	990.447	1252.3	1522.35	1517.52	1731.86	1448.44	1677.51	1475.77	1472.23	1204.09	1045.15	1726.74	1583.27	1688.13	1276.66	1535	1620.59	1426.74	1719.58	1522.48	1656.08	1625.8	1646.35	1434.26	1254.26	1463.45	1287.28	1268.45	1472.71	1362.31	1350.68	1388.41	1274.83	1523.84	1338.51	1655.21	1378.93	1258.25	1535.86	1404.93	1098.24
27.34	1518.42	1239.28	1239.28	1792.93	1331.11	1579.49	1601.82	1419.93	1434.17	1320.61	1480.19	1662.08	1200.6	1284.5	1417.6	1726.25	1309.51	1511.98	1057.77	1530.44	1629.88	1115.2	1219.39	1581.54	1278.62	1285.15	1413.29	1463.1	1648.33	1654.82	1475.85	1323.45	1482.32	1501.97	1652.56	1472.41	1545.24	1334.68	1470.74	1325.32	1223.79	1197.27	1115.87	1581.8	1378.15	1517.27	1544.67	1351.35	1310.93
27.35	1656.76	1318.21	1318.21	1422.69	1489.13	1338.62	1313.57	1582.02	1636.59	1468.66	1550.43	1569.59	1084.78	1322.07	1493.57	1196.89	1419.23	1386.39	1159.77	1439.6	1900.71	1430.68	1199.09	1382.05	1812.47	1146.7	1302.17	1396.13	1443.59	1467.37	1612.13	1545.57	1525.28	1293.48	1478.64	1361.66	1510.08	1759.75	1444.3	1479.68	1618.24	1617.29	1171.94	1356.34	1220.96	1867.57	1640.64	1107.59	1441.33
27.36	1150.72	1580.14	1580.14	1431.97	1390.2	1213.95	1429.71	1671.6	1255.94	1444.85	1487.53	1389.61	1259.3	1440.76	1595.65	1542.75	1477.07	1487.85	1707.4	1411.42	1396.16	1632.43	1648.99	1271.25	1504.06	1227.19	1583.69	1535.2	1365.26	1507.53	1490.29	1418.87	1694.15	1322.37	1328.01	1413.47	1713.22	1483.59	1245.55	1440.36	1591.04	1476.1	1739.43	1460.82	1394.11	1477.23	1420.37	1362.78	1474.94
27.37	1391.99	1312.68	1312.68	1327.37	1618.34	1368.88	1693.9	1642.88	1096.62	1777.11	1738.1	1148.7	1449.44	1333.11	1377.88	1439.77	1816.38	1185.11	1341.49	1372.95	1838.43	1311.58	1690.1	1742.06	1686.02	1076.46	1368.28	1783.98	1378.29	1331.36	1698.89	1770.19	1373.84	1454.78	1419.19	1377.51	1647.02	1526.86	1495.76	1095.05	1517.41	1270.29	1332.63	1183.2	1224.41	1828.86	1406.39	1568.52	1472.59
27.38	1416.8	1382.33	1382.33	1366.19	1550.96	1537	1146.9	1221.75	1271.73	1444.57	1291.88	1393.05	1536.98	1468.13	1511.03	1168.14	1498.28	1399.42	1697.35	1685.11	1757.83	1543.96	1501.18	1500.29	1268.47	1696.31	1499.06	1449.15	1398.12	1657.54	1570.88	1261.74	1694.58	1628.88	1813.95	1746.72	1534.48	1438.22	1540.63	1493.92	2064.72	1536.3	1219.13	1232.07	1225.04	1510.52	1353.86	1443.36	1636.02
27.39	1541.4	1485.39	1485.39	1679.57	1557.06	1682.26	1359.48	1582.85	1603.43	1346.72	1181.49	1444.32	1710.12	1553.56	1648.07	1303.51	1899.38	1416.19	1337.49	1412.08	1429.74	1453.65	1416.24	1353.05	1771.51	1723.45	1680.27	1458.42	1430.37	1483.3	1588.31	1260.52	1446.32	1741.67	1798.49	1477.38	1653.4	1594.98	1297.37	1609.4	1800.46	1322.19	1429.3	1419.3	1601.64	1493.02	1479.34	1192.94	1288.29
27.4	1138.4	1662.43	1662.43	1374.15	1592.91	1508.93	1689.75	1496.27	1734.28	1793.74	1781.42	1618.26	1441.81	1441.9	1407.75	1661.12	1579.08	1403.54	1433.96	1253	1401.22	1485.46	1182.98	1745.25	1149.76	1565.92	1541.89	1306.11	1552.22	1633.25	1591.74	1714.45	1160.33	1678.08	1471.04	1519.03	1283.12	1467.04	1495.22	1597.3	1298.9	1364.39	1168.12	2018.06	1589.47	1918.67	1774.88	1531.37	1462.34
27.41	1479.72	1457.58	1457.58	1372.05	1696.52	1519.08	1733.3	1370.61	1493.85	1430.55	1340.18	1750.43	2017.54	1563.81	1452.41	1839.74	1486.32	1377.62	1565.1	1449.29	1543.42	1343.11	1209.57	1810.01	1313.03	1913.28	1704.27	1422.69	1514.87	1269.83	1403.03	1332.35	1780.75	1930.95	1751.48	1261.45	1736.18	1561.39	1409.86	1808.48	1547.85	1442.31	1435.75	1499.11	1876.29	1631.52	1333.33	1441.38	1720.67
27.42	1695.32	1485.65	1485.65	1501.76	1754.07	1133.88	1427.37	1998.9	1383.88	1950.31	1637.89	1808.1	1477.36	1460.29	1549.8	1432.66	1552.78	1464.95	1756.63	1364.86	1646.71	1554.49	1664.87	1676.95	1441.62	1627.26	1448.92	1895.52	1382.08	1726.42	1876.9	1478.65	1664.89	1445.74	1892.36	1830.08	1591.5	1558.8	1499.63	1693.32	1647.9	1805.35	1653.93	1467.88	1476.13	1685	1657.76	1730.31	1618.25
27.43	1610.1	1682.45	1682.45	1495.21	1841.19	1742.48	1376.08	1578.92	1647.29	1629.35	1386.87	1675.62	1618.71	1620.16	1723.38	1750.15	1606.42	1684.72	1791.97	1378.53	1650.8	1662.87	1539.35	1846.06	1526.57	1606.65	1748.49	1420.37	1765.32	1624.02	1833.68	1409.57	1646.62	1864.97	1589.82	1944.38	1344.84	1603.42	1461.59	1984.48	1195.39	1602.96	1597.06	1498.76	1776.92	1577.48	1721.82	1858.86	1473.62
27.44	1582.1	1763.9	1763.9	1397.25	1727.21	1292.19	1558.84	1760.15	1574.01	1545.43	1470.31	1937.59	1412.34	1399.69	1489.36	1499.99	1646.98	1842.57	1952.42	1538.84	1710.87	1849.32	1521.76	1446.58	1575.89	1816.77	1457.2	1632.74	1363.91	1486.85	1754.46	1629.66	1629.18	1755.83	1474.11	1573.32	1582.03	1187.24	1668.59	1600.87	1503.88	1581.74	1685.68	1947.96	1376.39	1472.56	1664.38	1669.69	1551.27
27.45	1498	1535.39	1535.39	1458.63	1561.85	1551.25	1374.12	1719.68	1442.68	1586.67	1310.59	1903.47	2088.4	1726.23	1540.96	1495.14	1506.31	1402.45	1662.44	1653	1363.57	1614.68	1531.05	1421.03	1407.49	1587.59	2231.01	1587.66	1404.57	1709.23	1713.97	1751.64	1400.17	1650.4	1740.7	1498.34	1554.49	1763.65	1490.4	1391.73	1257.23	1649.42	1534.37	1411.79	1307.11	1513.53	1856.14	1712.09	1525.26
27.46	1707.96	1452.05	1452.05	1792.91	1604.77	1672.65	1426.89	1918.77	1549.22	1726.19	1864.6	1826.32	1645.91	1527.47	1466.09	1906.62	1494.08	1558.11	1565.46	1739.65	1639.91	1658.79	1974.1	1591.53	1586.09	1763.23	1523.93	1744.39	1794.6	1933.84	1622.9	1962.95	1477.04	1386.25	1707.17	1632.82	1557.91	1826.99	1958.46	1293.89	1374.72	1548.17	1902.44	1434.9	1567.76	1630.69	2103.44	1827.19	1443.01
27.47	1531.33	1668	1668	1600.44	1904.29	1614.65	1433.28	1605.43	1409.22	1620.65	1700.25	1682.16	1525.06	1445.37	1492.08	1978.35	1577.92	1548.84	1655.07	1871.67	1628.34	1774.42	1837.82	1060.94	2146.98	1947.49	1406.24	1888.8	1467.56	1939.05	1694.35	1848.89	2017.63	1697.26	1444.82	1834.47	1672.89	1541.63	1774.52	1582.95	1682.48	1899.47	1559.94	1405.62	1667.71	1429.81	1930.17	1536.38	1352.18
27.48	1791.12	1733.41	1733.41	1994.26	1706.75	1759.43	1474.31	1405.31	1930.77	1531.14	1799.28	1483.9	1901.43	1729.07	1257.69	1825.73	1837.4	1616.96	1734.57	1766.18	1624.93	1646.94	1604.89	1536.22	1599.37	1844.74	1922.05	1953.9	1704.82	1793.72	1527.8	1816.79	1696.01	1942.11	1739.43	1672.59	1427.85	1947.38	2036.8	1771.93	1650.3	1729.44	1578.11	1511.01	1633.93	1880.29	1769.2	1388.72	1642.09
27.49	1697.93	1855.91	1855.91	2127.13	1787.92	1037.57	1345.83	1307.11	1764.04	1789.35	2062.46	1515	1706.3	1929.64	1855.17	1644.22	1732.57	1775.84	1752.57	2016.97	1683.63	1985.55	1805.14	1570.09	1640.52	1930.14	1719.82	1384.5	2322.98	1793.03	1414.85	1576.44	1850.28	1508.28	1770.36	1937.45	1577.81	1867.73	1714.82	1662.83	1433.31	1132.74	2040.33	1871.49	1354.7	1470.33	1676.04	1583.43	1849.06
27.5	1816.27	1837.86	1837.86	2297.95	1654.9	1779.83	1332.36	1430.45	1811.29	1823.37	1924.4	1308.12	1873.85	1586.25	1577.3	1611.26	1625.15	1768.15	1405.13	1774.42	1529.32	2159.22	1772.8	1726.05	1642.39	1795.17	1742.46	1814.02	1858.87	1701.55	1752.6	1886.44	1634.92	1358.61	1813.57	1815.31	1691.62	2131.08	1706.56	1914.97	1741.7	1169.46	1927.92	1706.77	1602.05	1499.29	1747.08	1710.72	1579.79
27.51	1595.44	1605.35	1605.35	1785.09	1821.7	1641.72	1692.61	1710.1	1604.68	1765.61	1908.58	1592.88	1646.4	1730.12	2006.62	2155.95	1949.93	1982.61	1591.31	1806.13	1892.85	1821.66	1766.79	1781.23	2262.93	1663.88	2079.14	1695.44	1763.65	1776.39	1601.58	1830.39	1263.86	1632.31	1813.45	1491.94	1494.31	1861.03	1469	1738.97	1416.57	1524.34	1744.46	1465.21	1416.05	1233.19	1981.88	1645.02	1768.89
27.52	1759.59	1818.84	1818.84	1762.06	1997.97	1457.83	1838.57	1943.02	1844.49	1797.26	2008.74	1453.47	1666.23	1834.18	1769.72	1823.52	2048.86	1602.05	1840.75	1696.92	1585.85	2105.58	1735.63	1516.18	2049.44	1589.04	1774.63	2223.94	1708.28	1782.7	1605.93	1469.8	1771.91	1615.45	2160.91	1830.72	1678.44	1717.88	1884.23	1875.73	1568.5	1811.05	1686.19	1848.03	1851.95	1734.35	1581.17	1651.66	1555.86
27.53	1864.09	1546.16	1546.16	1552.79	1694.86	1814.3	1499.74	2079.68	1760.03	2127.6	1444.1	1555.99	2144.57	1710.17	1826.25	2032.94	2010.42	1580.77	2267.68	2027.94	2041.33	2030.2	1600.3	1847.38	1874.93	1716.29	1596.59	2266.91	1925.2	2316.36	1720.82	2009.47	1879.38	1960.69	1866.12	1751.42	1982.8	1875.87	1893.91	2121.56	1847.9	1892.28	2013.86	1662.98	1792.59	1706.92	1824.95	1386.63	1777.43
27.54	2023.55	1524.19	1524.19	1810.09	1823.08	1689.64	1673.48	1666.43	1814.3	1988.84	2141.53	1639.31	2099.98	1784	1774.79	2007.11	1957.51	1664.17	2196.36	1832.06	1927.73	1961.87	1704.58	1983.31	2024.25	1729.94	1808.18	2415.08	1937.14	1695.37	1833.99	1801.18	1325.17	1277.25	1787.78	1730.15	1758.61	2059.82	2139.71	1544.3	1930.92	1898.17	1851.02	1759.96	2295.71	1687.9	2154.25	1557.88	1655.49
27.55	2173.14	1983.95	1983.95	2386.07	2022.42	1881.09	1629.12	1779.43	1820.39	2015.82	1745.5	1804.21	2090.34	1855.47	1666.3	1877.37	2279.19	1802.79	1948.72	1747.79	2007.3	1678.04	1373.24	1901.43	1855.4	1924.47	1911.87	1889.13	1734.7	1844.8	2320.13	1621.54	1743.1	1806.74	1658.13	1839.57	1857.73	1958.01	2001.9	1529.43	1777.51	1557	1833.49	1885.67	1884.4	1888.5	1720.68	1926.58	2122.08
27.56	2063.79	2100.42	2100.42	2105.08	1781.69	1964.68	1702.49	2055.75	2063.03	1581.39	2095.75	1989.62	1605.06	2168.21	2083.37	2163.61	2277.53	1735.08	2118.22	1630.32	1820.96	2083.05	1608.89	2065.42	1924.74	1937.03	2094.52	2023.56	2019.27	2074.95	1937.42	1962.31	1889.89	2104.68	2074.24	1981.56	1944.23	1836.19	1686.25	1758.39	1647.75	1879.89	1917.86	2147.86	1869.24	1904.93	1743.02	1752.23	2250.23
27.57	2251.39	1663.93	1663.93	1966.28	2184.75	1958.55	1708.35	1962.83	2249.36	1980.58	2400.64	1859.07	2410.52	1884.77	1987.74	2302.44	2295.4	2249.6	2097.46	1647.22	1846.72	2229.34	1734.85	1561.02	2055.33	2154.78	1819.72	2122.71	2392.55	2396.77	1795.17	1963.34	2067	2124.05	2118.08	1949.63	2048.84	1716.29	1591.77	2016.36	1888.13	1694.04	1864.45	1869.95	2025.83	1796.41	1269.67	1918.11	1835.68
27.58	2260.47	1798.21	1798.21	2026.42	1876.62	2546.91	1671.05	2062.04	1676.65	2159.82	2066.58	1678.09	1841.89	2317.65	1848.25	1941.86	1807.64	1933.02	1959.65	2210.49	2134.13	1708.78	1500.09	1862.08	1982.61	1913.69	2137.55	2425.26	1978.94	1825.71	1894.26	2034.02	2064.71	1672.16	1833.94	2012.1	2230.59	1808.56	1693.24	2394.37	2038.66	1796.36	2047.51	2019.31	2177.01	1823.1	1721.22	1966.04	1807.72
27.59	1962.8	2316.14	2316.14	2018.94	1501.34	2328.94	2263.59	2109.89	2245.62	1996.85	1704.72	2008.37	1987.45	2138.92	2275.63	2217.05	1526.96	2015.77	1891.51	1928.54	1901.73	1851.12	2088.59	1955.66	1954.71	2032.83	2235.65	2392.67	1783.91	2000.22	1830.04	1909.6	1812.96	1990.32	2485.36	2339.62	1801.93	2049.7	1838.97	1847.01	2087.29	1887.37	1939.72	1549.71	1811.89	1794.02	2080.62	1876.33	1791.07
27.6	2392.37	1892.1	1892.1	1997.18	1747.5	2600.54	1952.23	1931.52	2597.66	1908.43	1917.55	2346.38	2131.7	1788.88	2229.59	1983.55	1936.11	2127.25	2130.37	1909.73	2268.81	2171.55	2124.49	2158.21	2156.64	2457.83	1784.83	2236.83	2326.67	1904.53	1598.17	2212.47	1822.67	2380.91	2152.88	1922.54	1699.11	1922.7	1823.47	1952.23	2118.92	1913.53	1921.68	2019.6	2137.98	1987.22	1574.79	1750.5	1893.74
27.61	2335.33	1773.85	1773.85	2297.58	1809.24	2530.02	1634.17	1928.66	2010.78	1903.23	2291.85	2257.96	2155.37	2130.18	2126.92	2026.79	2296.6	1982.6	1878.86	2001.69	2103.11	2216.46	2098.97	2107.75	2118.17	2256.73	1885.47	2495.87	2104.48	1922.68	1771.93	2203.68	2322.92	1897.25	2218.35	2153.18	1730.69	2278.52	1991.93	1634.46	2040.42	2048.07	2297.75	1700.37	2090.34	2184.76	2339.47	1798.98	1898.72
27.62	1744.48	2028.97	2028.97	2089.98	2025.61	1888.71	1803.17	2194.42	1950.63	1786.83	2154.86	1865.3	2311.35	2364.5	1758.55	2339.14	2178.27	2382.74	1958.84	2716.68	2586.52	2464.79	1893.21	2584.86	2128.65	2207.7	2115.46	2072.8	2111.96	2074.03	2216.92	2168.14	2679.37	2066.66	2308.18	2176.72	1681.06	1735.17	2532.86	1981.55	1774.08	2240.78	1958.06	2229.4	1585.18	2309.47	1922.26	2118.87	1925.02
27.63	2185.49	2431.94	2431.94	2471.11	2008.44	2167.95	2513.43	1758.05	2369.09	2233.19	2423.84	2370.55	2009.52	2181.56	2238.9	2175.82	2040.69	1984.01	1966.07	2003.79	2307.91	2167.15	1897.22	2399.57	2017.4	2377.13	2378.62	1968.92	2164.25	2607.65	1890.06	2280.59	1968.45	1972.45	2368.11	2180.27	2634.38	2129.98	2092.43	1819.7	2040.89	2019.95	2054.05	1827.45	2228.6	2053.12	2264.74	2345.57	2239.44
27.64	2143.02	2089.04	2089.04	2368.77	2282.29	2350.53	2445.77	2358.23	2143.46	2235.2	1717.02	2712.69	2608.49	1830.18	2262.67	2294.09	2740.6	2284.05	2422.8	2073.12	1899.97	2424.22	2134.53	2253.72	2350.6	2366.71	2251.16	2193.73	2217.93	2197.8	2267.9	1848.77	2174.74	1897.06	2009.73	2275.61	2376.32	1900.09	2242.82	2036.76	2327.31	2028.55	2305.02	1927.88	2151.69	2198.03	2131.06	1992.98	2173.04
27.65	2298.11	1925.27	1925.27	2084.28	2072.25	2583.53	1815.83	2267.33	2334.14	2484.16	2214.5	2398.35	2235.25	2292.05	2141.11	2114.8	2131.22	2482.51	2541.24	2513.04	2184.38	2619.59	2401.64	2112.75	2263.19	2162.75	2204.31	2109.17	2337.48	2607.12	2114.27	2146.62	1689.4	2510.3	2142.82	2266.75	2229	2290.52	2202.37	2111.61	2297.71	1963.52	1977.26	2344.69	2186.45	2070.86	2310.73	2461.38	1849.91
27.66	2259.47	2158.61	2158.61	1652.67	2430.61	2259.43	2343.59	1765.28	2141.11	2417.87	2287.18	2375.72	2196.57	1946.2	2470.65	2560.78	2339.16	2799.01	2419.13	2541.78	2267.04	2504.12	2269.8	2253.37	2550.96	2319.61	2097.3	2253.72	2036.11	2106.85	2187.03	2251.85	1845.99	2333.47	2145.98	2059.61	2466.84	1756.04	2109.01	2663.96	1630.92	2132.17	2169.89	2388.23	2331.29	2055.3	2093.12	1986.88	2035.36
27.67	2450.98	2417.78	2417.78	2202.67	2268.05	2415.42	2516.45	2086.27	1954.46	2512.92	2501.52	2594.18	2429.25	2283.36	2466.75	2437.2	1783.32	2325.8	2198.53	2358.73	2814.22	2603.75	2676.35	2624.36	2690.37	2674.87	2397.86	2790.52	2339.64	2591.34	2490.84	2138.34	2623.07	2327.6	2332.52	2383.02	1998.97	2442.4	2273.23	1989.29	2681.25	2434.68	1884.86	2318.43	2279.96	2379.11	2403.08	2280	1848.08
27.68	2659.96	2393.82	2393.82	2783.58	2213.45	2449.93	2401.74	2156.97	2092.98	2159.52	2410.43	2817.24	2646.7	2396.93	2507.53	2456.32	2470.37	2666.98	2649.05	2692.63	2577.88	2745.65	2720.44	2343.74	2247.82	2625.28	2594.29	2340.27	2056.94	2396.62	1921.17	2372.47	2724.97	2508.93	2378.14	2350.72	2437.76	2157.88	2109.34	2310.3	2416.12	2153.93	2785.61	2140.61	2549.45	2440.95	2454.25	2256.48	2204.46
27.69	2145.22	2621.73	2621.73	2857.09	1984.99	2641.2	2335.15	2690.11	2962.13	2471.18	2517.59	2698.87	2530.85	2434.06	2551.4	2231.56	2560.21	2724.92	2253.13	2431.37	2607.73	2590.23	2324.26	2804.36	2665.14	2987.79	2308.82	2681.98	2764.94	2402.02	2208.11	2313.1	2317	2176.51	2461.16	2526.97	2889.95	1733.81	2041.82	2241.83	2443.73	2066.86	2466.33	2334.07	2343.3	2347.28	2445.94	2089.11	2071.59
27.7	2176.84	2545.16	2545.16	2164.98	2423.7	2748.35	2538	2285.13	2885.59	3115.19	2025.07	2359.33	2600.41	2227.14	2337.53	2460.33	2556.57	2796.87	2343.47	3107.26	2647.26	2574.54	2484.62	2926.09	2398.45	2602.44	2857.37	2523.74	2871.45	2443.2	2621.68	2828.32	2324.7	2386	2391.43	2297.76	2301.23	2512.19	2441.52	2086.39	2943.54	2350.67	2723.23	2457.42	2378.14	2386.76	2626.33	2098.76	2442.29
27.71	2458.87	3294.07	3294.07	2150.94	2406.38	2877.87	2548.06	3050.06	2440.74	2686.28	2516.1	2446.54	2998.66	2620.52	2477.51	2455.07	2011.57	2284.33	3267.96	2537.18	2258.7	2670.53	2245.49	2765.52	2325.53	2599.52	3046.94	2783.34	2686.8	3021.14	2684.37	2500.82	2461.07	2464.79	2246.3	2204.3	2396.8	2944.58	2665.43	2283.13	2413.76	2423.75	2622.83	2329.37	2497.39	2863.73	2551.8	2754.61	2395.89
27.72	2417.31	2836.71	2836.71	2911.44	3099.72	2756.79	3266	3038.69	2301.81	2566.53	2371.27	2589.87	2500.49	2946.76	2652.24	2730.96	1755.9	2471.65	2938.86	2745.38	2850.95	2413.65	2741.82	2745.09	2681.59	2420.43	2576.04	2310.77	2078.13	2903.1	2527.67	2129.63	2612.96	2052.48	2690.93	2507.45	2772.97	2589.82	2143.96	2737.21	2713.89	2239.51	2743.06	2405.03	2668.86	2494.14	2426.51	2480.36	2650.43
27.73	3006.69	2383.89	2383.89	2866.27	2308.57	2890.83	2499.84	2537.16	2590.2	2526.53	2825.46	2604.35	2811.33	3052.56	2795.45	2616.15	2319.37	2752.01	2794.34	3053.55	2715.98	2307.46	2781.32	2758.69	2565.19	3072.97	3090	2850.59	2533.74	2826.81	2417.48	2525.92	2787.73	2591.15	2936.89	2425.49	2144.54	2707.03	2716.56	3243.63	2490.47	2436.92	2653.51	2874.78	2741.49	2248.86	2922.85	2405.2	2199.14
27.74	2936.04	2361.86	2361.86	2777.97	2770.61	2355.46	3072.89	2831.32	2904.99	2791.9	3056.36	2511.75	3041.12	2997.87	2614.56	2435.19	3185.88	2751.25	3462.87	2941.41	2799.78	2781.93	3283.42	2841.89	2712.35	2845.25	3164.34	2737.67	2789.55	2418.77	2868.51	2583.07	2551.33	2401.42	2858.85	2811.23	2515.57	2744.83	2753.04	2577.02	2255.2	3053.11	2675.9	2381.34	2808.65	2290.05	2635.58	2680.73	2453.3
27.75	2567.56	2855.44	2855.44	2871.78	2689.28	2856.19	2686.51	2895.24	2768.71	2805.03	2980.83	2072.41	2477.18	3227.44	2399.79	2904.82	2897.14	2488.75	2705.62	2360.76	2541.74	2700.27	3691	2815.92	2482.84	3223.73	3213.41	2804.04	3275.37	2848.86	2856.05	2812.2	2451.16	2593.25	2252.76	2845.84	2560.35	2509.72	2075.42	3663.41	2415.42	2749.71	2760.02	2524.76	2509.4	2536.65	2535.96	3045.03	2746.09
27.76	2975.03	2739.71	2739.71	2785.51	3100.16	2685.65	3309.23	2912.2	2711.91	3067.47	3141.1	2863.49	2914.89	2614.54	3176.75	2422.77	3352.11	3054.81	3412.25	2540.41	2709.46	2956.28	3690.56	3264.23	2798.64	3393.22	2924.7	3384.03	3237.27	3336.57	2600.28	2803.35	2763.55	2933.86	2997.54	2586.21	2615.15	2430.56	2821.24	2697.87	2942.89	2612.45	3031.65	2647.04	2555.94	2273.14	2315.47	3413.1	2599.97
27.77	2978.78	2946.01	2946.01	2919.38	3055.77	2907.97	3336.95	2948.85	2963.14	2997.72	3190.6	3225.37	3003.7	3592.83	3482.17	2820.35	3386.24	3403.15	2835.11	2725.41	2814.92	2839.36	3512.84	3021.59	2474.7	3451.86	3138.94	3009.93	3115.9	2939.54	2509	3071.38	2944.61	3116.35	2806.85	2457.29	2955.54	2368.67	2914.64	2854.11	2707.48	2981.43	2410.26	3343.12	2883.12	2799.26	3054.92	2983.05	2975.33
27.78	3317.48	3042.54	3042.54	3492.71	3383.17	3436.84	3360.87	3527.27	2876.25	3386.89	2738.35	3045.34	2854.23	3270.93	3315.86	3294.46	3315.35	2840.6	2975.88	3201.16	2849.04	2494.55	3316.7	3031.38	2775.87	3008.43	2843.57	3201.85	3112	2890.42	2558.43	3005.14	2888.18	3138.09	2990.39	3027.53	3101.73	2774.47	2855.83	2735.22	2388.11	2801.64	2595.73	3350.16	3158.29	2911.59	2989.04	2971.45	2948.47
27.79	2979.54	3079.07	3079.07	3181.13	3928.74	3030.78	3146.76	3490.21	3065.62	3566.79	3138.64	3106.06	3240.51	3118.21	3268.98	3383.27	3579.98	3297.94	3581.73	3220.03	3431.22	2786.27	3119.49	3502.9	3148.98	3290.15	3245.84	3106.88	3130.72	3402.99	2829.82	2718.16	2946.73	2559.5	2781.72	2795.47	3153.33	2900.22	2103.58	3514.61	2989.12	2933.65	2881.58	3345.44	3275.48	2599.11	2905.86	2964.17	3559.62
27.8	2874.16	3051.39	3051.39	2881.95	3150.24	3053.53	2852.57	3038.2	3638.62	2545.13	3422.36	3535.61	2901.34	3548.73	3336.84	3349.47	3247.46	3187.66	3275.78	2639.43	3541.95	2691.66	3545.9	3157.78	3487.63	3620.07	2828.28	3004.99	3518.24	3558.74	2817.77	3262.22	2492.4	2564.62	2958.76	2871.76	3005.02	3120.58	3149.36	3051.25	2675.55	2940.77	2459.46	3669.72	3125.21	3176.18	2714.09	2953.28	3849.13
27.81	3088.57	3509.04	3509.04	3476.53	3265.17	3705.95	3532.94	3469.6	3590.37	3475.38	3427.43	2936.01	3302.04	3315.31	3166.43	3560.43	3572.68	3433.85	3209.96	3331.24	3617.78	3624.64	3936.67	3910.98	3217.09	3625.7	3210.24	3727.53	3063.35	3098.11	2920.73	2998.07	3120.92	2841.54	2667.82	2854.13	2999.61	3360.27	3106.38	2894.74	2844.59	3223.4	2604.12	3223.38	2979.75	2982.19	2643.13	2922.45	2914.9
27.82	2729.61	3185.26	3185.26	3482.33	4067.38	4025.55	3669.49	3346.4	4021.15	3224.33	3422.32	3431.73	3177.21	3586.78	3631.34	3691.35	4030.56	3411.32	3474.54	3698.16	3347.15	3163.28	3496.11	3733.88	3524.41	3882.48	3646.52	3541.75	3659.57	3248.74	3129.17	3096.25	2936.04	3283.68	3202.38	2991.25	3291.55	3199.03	3090.35	2636.6	3342.45	3222.61	3109.85	2808.18	3000.44	2844.96	2753.35	3218.38	3477.2
27.83	3046.22	3543.63	3543.63	3322.88	3141.48	4389.82	3875.67	3778.68	4045.35	3847.24	3768.73	2547.32	3419.46	3330.63	3742.63	3233.89	3932.78	3540.79	4112.1	3177.65	4213.98	3704.2	3858.86	3625.48	3535.59	3621.34	3724.13	3201.97	3800.7	3458.12	2825.17	3112.61	3157.26	3024.62	3008.23	3255.49	3506.88	3523	3369.39	2998.6	3300.41	3208.44	2799.23	3234.72	3397.61	3310.35	3228.38	3181.37	3329.21
27.84	3410.48	3046.45	3046.45	3378.36	3978.09	4226.44	3881.64	4345.8	3233.64	3579.05	3524.77	3627.16	3429.37	3988.28	3930.07	3512.84	3463.63	3233.18	4410.91	3059.55	4109.96	3678.26	3719.28	3838.99	3980.89	4292.81	3820.92	3096.05	3876.42	3757.73	3556.43	3168.67	3499.75	3139.29	3668.91	3416.06	3404.65	2790.75	3084.81	3282.94	3115.44	4018.22	3074.23	3271.19	3562.51	3107.89	3816.33	3293.34	3504.51
27.85	3075.17	3420.4	3420.4	3846.81	3953.09	3368.79	4004.37	4146.99	3881.48	3844.6	4357.25	3522.5	3544.75	3516.92	3440.64	4002.63	3561.05	3402.17	4126.77	3932.05	3738.63	3747.7	3963.87	3659.17	3725.78	3840.79	3872.92	3124.54	4211.47	3682.65	3559.85	3406.32	3298.32	3790.32	3890.79	3677.53	3243.49	3400.67	3530.37	3530.61	3457.2	3112.2	3404.33	3601.91	3814.51	3087.27	3281.63	3218.88	3315.52
27.86	3568.09	3802.9	3802.9	3783.6	4004.09	3620.22	4041.33	3819.95	3971.75	3939.81	3920.82	3912.5	3109.16	3641.9	3748.24	4342.6	3544.4	4008.75	3801.76	3607.35	3619.52	3923.93	4086.98	3970.34	4210.13	3552.03	4112.34	4111.56	4360.27	4247.86	3632.71	3356.58	3357.64	3760.17	3626.25	3550.6	3746.75	2992.45	3858.02	3698.66	3302.59	3198.07	3399.95	3090.06	3277.09	3916.68	3246.22	3312.45	3542.66
27.87	3567.68	3885.43	3885.43	3701.56	4205.5	4494.21	4067.15	3942.7	3831.89	4237.75	3678.01	4389.7	3664.85	3761.14	4142.71	4235.21	3964.35	4204.91	4207.69	3681.92	3995.78	4583.31	4193.03	4284.45	4143.14	4405.08	3997.95	4198.91	4056.74	4217.67	3652.97	3337.96	3352.16	3826.02	3184.56	4134.38	4003.82	3405.29	3765.29	3756.58	3725.1	3331.41	3215.64	3635.98	3439.45	3095.08	3738.63	3414.98	4196.09
27.88	3302.4	4068.61	4068.61	4497.03	3867.98	4338.08	4132.36	4501.15	4028.31	4210.22	4221.61	4257.67	3917.3	4203.22	3682.87	4022.74	4320.35	3705.19	4370.66	4116.75	3570.38	4219.89	3992.49	4165.57	3770.05	3517.47	4263.26	3866.92	4427.21	4408.59	3622.31	3827.31	3554.74	3894.15	3605.39	3727.98	3673.74	3857.79	3701.78	3015.41	3831.67	3037.31	3426.13	3327.75	3828.16	3604.66	3629.99	3379.42	3923.09
27.89	3923.93	4107.91	4107.91	4757.17	4536.65	4087.69	4461.2	3816.38	4394.92	4178.52	4279.13	4501.7	4259.96	4748.22	4451.61	4256.27	4142.68	4005.59	4579	4325.52	4358.07	3816.88	4495.04	4646.88	3788.79	4090.63	4571.97	4157.04	4852.46	3962.47	4027.87	3814.37	3464.04	3517.55	3809.75	3594.07	3654.95	3471.91	3537.15	3483.78	3831.35	3607.1	4138.89	3626.97	3643.39	3567.94	4241.84	3491.97	3725.51
27.9	3589.84	4151.32	4151.32	4152.98	4431.59	4460.25	4193.21	4001.22	4463.39	3960.74	4504.36	4510.96	3878.92	4530.35	3974.21	4747.32	4186.9	4481.04	4322.27	4442.14	4594.33	4660.8	4215.77	4649.19	4878	4220.69	4549.98	4550.88	4303.45	4052.79	3941.49	3898.82	3595.06	3568.69	3604.61	3559.24	3778.63	4298.81	4081.47	3736.89	4000.65	4130.3	3264.08	3692.35	3927.93	3805.39	3935.41	4080.66	3753.8
27.91	4167.56	5056.76	5056.76	4887.27	4785.13	4076.99	4123.49	3883.73	4876.33	4378.36	4872.65	4263.95	4177.24	4594.29	4015.99	4729.95	5192.01	4451.09	4141.45	4693.68	4367.93	4423.85	4322.21	4245.73	5142.19	4356.67	4828.49	4275.71	4272.2	4046.52	4348.43	4122.25	3746.05	4207.48	3890.74	4953.63	4018.32	3626.34	4371.05	4180.71	3820.52	4038.51	4262.45	3805.04	4454.01	3957.6	3646.15	4112.75	4248.54
27.92	3931.38	4033.18	4033.18	4748.81	4172.13	5089.2	4599.27	4482.8	4502.17	4626.85	4924.64	4401.85	4834.81	4910.36	4332.64	4936.77	4407.91	4451.54	4593.05	4777.32	4725.07	4927.01	4700.02	4081.17	4505.4	5253.23	4674.54	4604.3	4934.32	4125.19	4006.47	4530.97	4325.35	4266.51	3530.71	4962.31	3955.99	4284.56	4113.9	4522.35	3952.5	4543.13	4922.06	4374.88	4353.01	4583.79	3976.67	4570.48	4050.06
27.93	4379.25	4545.42	4545.42	4621.84	4686.5	4899.94	4478.44	4526.88	5079.05	4508.27	4609.11	4197.5	4636.28	4890.38	4537.22	4610.56	4528.51	4136.67	4659.29	5419.63	4764.16	5246.09	4539.94	4866.14	5192.3	5238.8	4718.03	5266.07	5175.64	4094.46	4156.12	3886.03	4374.28	3919.2	4124.53	4356.55	3992.03	3976	3808.49	4519.26	4668.76	3924.49	5105.97	4403.74	4381.65	4339.55	4391.19	4191.85	4332.79
27.94	4091.7	4172.91	4172.91	4029.44	5177.68	4578.15	4643.5	4744.99	4869.16	4989.45	5390.68	4596.07	5106.97	4866.61	5236.66	5151.02	5071.12	5062.37	4753.26	4820.97	5216.14	5065.74	5041.49	5207.09	5514.74	5142.99	5448.69	5033.75	5200.28	4435.62	4086.04	4233.82	3828.61	4279.06	4373.01	4347.7	4488.42	4528.87	3993.34	4672.76	4845.34	3799.4	4639.24	4539.72	4717.74	4737.02	4163.35	4410.3	4578.35
27.95	4397.74	5297.15	5297.15	4985.74	5112.18	5241.15	5545.88	4987.93	5212.03	5954.81	5265.83	4419.96	5316.98	5153.37	5117.2	5132.99	5436	5525.52	4835.39	5342.72	5485.74	4933.82	5413.93	4973.58	5152.68	5281.12	5361.25	5466.97	5394.19	5091.87	4005.67	4260.28	4670.25	4648.05	4171.26	4421.62	4728.25	5094.69	4109.34	4618.12	4727.05	4499.92	4688.94	4577.69	4665.66	3934.23	3894.66	4696.03	4573.54
27.96	4584.51	5796.84	5796.84	5188.91	4904.98	5278.84	5594.88	5237.34	5596.24	5261.72	5225.24	5259.1	5266.22	5540.39	5654.21	5162.92	4797.59	5318.49	5055.62	4902.81	5393.36	5694.15	5212.18	5417.89	4651.86	5443.31	5346.01	5422.35	6129.67	5543.32	4005.38	4640.24	4440.8	4127.94	4232.73	5457.5	4648.52	4752.05	4179.64	4810.18	4806.57	4957.56	4981.51	5083.08	5253.48	4593.83	4197.67	4340.44	4672.35
27.97	4779.82	5438.68	5438.68	5138.04	5007.35	5380.84	5736.79	5402.3	5741.69	5254.95	5388.27	5430.56	5125.71	5677.25	5123.1	4869.82	5553.99	5626.09	5153.37	5347.35	6306.26	5612.26	5597.47	5290.11	5318.59	5510.76	6007.62	5704	5438.7	5114.99	4773.45	3986.85	4629.87	4341.17	4914.09	4636.41	4518.07	5024.62	4456	5234.89	4257.55	4936.01	4655.56	5270.76	5207.5	5081.38	4520.41	4623.43	4879.19
27.98	5544.34	5137.43	5137.43	5612.1	6375.81	5954.1	5867.87	5345.57	5454.13	5760.2	4964.84	6088.67	5938.33	4770	5337.18	5702.5	5878.71	6267.58	5315.77	5808.79	5576.28	5666.91	6174.9	5687.44	5798.4	5618.15	5510.04	5126.57	6040.89	5270.85	4517.82	4473.42	5034.65	4656.37	4562.74	5089.97	4534.79	4846.27	4613.2	5155.17	4631.9	4933.75	5414.61	5483.14	4820.08	4922.66	5074.84	4681.28	5287.29
27.99	5264.1	5481.53	5481.53	5969.8	5446.01	6358.9	5265.72	5450.91	5448.44	5964.59	5313.72	6313.06	6193.27	5878.06	6058.07	5669.93	5220.26	5177.96	5279.94	5473.22	5411.25	5298.03	5941.94	6173.08	5830.54	5788.17	5758.24	5608.15	5252.12	5884.59	4746.36	4924.36	5049.92	5555.65	4951.84	5154.18	5502.47	4841.45	4398.19	5324.73	5272.65	4994.57	5330.56	5538.25	5197.68	5407.11	5399.78	4897.41	5027.54
28	5688.7	5092.31	5092.31	5297.36	5854.31	5321.65	5721.32	5413.37	5320.8	5967.57	6106.58	6589.26	6694.05	5751.15	5813.71	6059.17	5640.67	5461.71	5476.56	6146.23	6458.88	5487.05	5852.44	5646.42	5214.67	5888.5	5276.66	5878.83	6468.68	6037.72	5213.86	4958.56	4722.28	5889.49	4844	5147.12	5089.71	5173.02	5415.09	5417.77	5270.9	4937.01	4896.17	5275.27	5126.56	5459.17	5567.13	5490.23	5628.49
28.01	5818.12	5921.38	5921.38	5966.25	5861.25	5838.37	6094.65	5946.43	6195.27	5848.9	5849.28	5497.87	5958.83	5951.37	6121.06	5799.49	6306.12	5804.29	5940.37	5822.06	6186.63	5659.98	6258.66	5484.66	6411.79	5666.38	6265.05	5966.32	6712.61	6435	5296.99	5209.66	5576.52	5183.18	5310	5745.84	5424.67	4997.51	5295.84	5771.29	6249.59	5195.45	5873.63	5861.81	5405.95	4990.06	5058.46	5754.69	5133.72
28.02	5872.79	6360.34	6360.34	5908.41	5251.66	5985.08	5748.34	6296.21	6533.67	5456.86	5446.07	6025.94	6041.29	5926.66	6537.08	6075.34	6129.17	6036.77	5857.04	6901.45	5723.57	6228.76	5991.6	6363.62	6112.75	6195.22	5446.76	6562.67	7054.09	6104.82	5869.91	5384.78	5757.19	5876.38	5655.2	5325.42	5735.07	5371.8	5752.37	5135.04	6308.52	6084.18	6601.95	5569.36	5860.28	5551.94	5687.07	5427.72	5434.22
28.03	5802	5617.79	5617.79	6675.85	6565.93	6799.21	5682.85	6343.2	6293.77	6102.65	5751.91	5733.15	5835.8	6616.9	6267.05	6149.07	6314.09	6266.63	5884.55	6964.42	6786.84	6323.96	5677.13	6084.61	6627.9	5831.24	6162.89	6619.82	5921.81	6571.16	5075.36	5617.6	5094.58	5964.99	5621.23	5369.73	5951.71	5706.67	5268.85	6132.03	6130.29	5793.64	5586.74	5328.1	5682.31	6477.08	5718.56	6319.6	5440.57
28.04	5506.9	6613.39	6613.39	6762.27	6314.02	6103.58	6304.46	6840.13	5969.36	5350.3	6573.24	6014.15	6709.9	7164.23	6420.26	7176.55	7260.79	5914.41	6117.77	5972.13	6445.44	5990.74	6359.14	5793.23	6319	7347.41	6583.32	7178.97	6413.92	6285.13	5728.46	6041.02	5636	6400.78	6151.03	5728.48	5781.68	5877.95	6096.36	6296.34	6004.07	6132.9	5839.26	5470.57	5551.66	6054.75	5290.69	7303.35	5977.52
28.05	6258.15	6299.77	6299.77	6915.55	6046.72	6658.97	5922.41	6354.13	6337.38	6504.43	6820.52	7289.86	7051.28	6366.41	7004.71	6505.53	7292.58	5708.48	6786.24	6338.2	6282.64	6504.45	6815.43	6850.69	6830.75	6966.39	6495.64	6246.52	5492.21	6548.73	5750.43	6123.49	6058.09	6757.35	6272.32	6161.64	5548.78	5187.93	6309.22	6281.93	6133.42	6854.57	6239.08	6109.83	5896.44	6156.46	6148.73	6949.93	6280.45
28.06	6125.87	6632.27	6632.27	6855.44	7164.91	6337.65	7581.41	6765.43	7099.96	7273.17	7793.56	6569.75	6204.34	6714.62	6905.24	7120.04	7154	6776.82	7040.64	6628.71	6693.18	6563.79	6855.89	6727.35	6215.44	6864.86	6125.42	6905.67	6252.09	6478.41	6952.63	6578.21	6960.03	6507.85	6168.85	6173.33	6381.7	6086.66	6291.53	6135.47	6143.32	7246.83	6176.16	6546.23	5823.96	6589.15	6092.37	6625.4	6580.08
28.07	5843.13	6266.8	6266.8	7094.37	6409.15	6574.87	6967.14	7361.01	6277.9	6832.9	7512.86	6478.74	7395.28	6819.73	7057.62	6947.36	7069.86	6527.8	7096.55	7017.35	7769.62	7035.32	6681.94	7470.04	7160.47	6733.16	6961.77	6249.75	6686.71	6946.71	6851.53	6101.89	7051.4	6241.59	6647.86	6505.23	6643.71	6300.63	5860.93	5993.36	6265.45	7186.33	6703.31	6668.1	6721.05	6400.72	7366.09	5975.16	6900.73
28.08	6747.54	7263.53	7263.53	7086.11	6964.82	7183.3	6586.95	6814.34	6944.59	7268.55	7108.45	7283.16	6951	7155.42	7602.72	7648.54	7033.82	6469.84	6587.97	6893.28	6334.46	7257.33	7586.42	6943.68	7348.3	7448.25	7551.67	6492.96	7080.21	7226.77	6640.41	6892.05	6189.3	5965.19	6568.32	7809.86	6283.95	6110.48	6965.73	6552.54	6415.13	7340.37	6086.6	6392.39	6415.93	6566.78	6493.08	6615.42	7175.22
28.09	6717.98	7567.63	7567.63	6952.62	7169.6	7579.83	7364.18	7356.96	7096.96	6840.25	7070.09	7869.23	7195.4	7561.15	6855.46	7629.35	7820.01	7380.27	7493.94	7314.06	8029.09	8462.19	6907.65	7527.37	7598.39	7221.99	7066.72	7048.37	6759.81	7438.83	7593.05	7260.27	7034.76	6678.27	7017.91	7347.55	6526.22	6988.93	6594.57	6524.94	6749.22	6488.71	6665.43	6413.47	6515.41	7304.95	6479.8	6665.68	8187.47
28.1	7103.84	7260.46	7260.46	7046.74	7402.05	7352.51	7260.44	7447.5	7039.51	7752.01	7683.28	7549.37	7344.38	7618.74	7048.34	7200.36	7075.7	7088.1	7084.2	7007.45	8261.14	8106.59	7560.32	6981.01	8114.73	8001.67	6766.25	7925.46	7393.19	7656.93	6523.94	6899.85	6132.29	7418.68	7514.67	6875.99	7483.86	7476.8	7040.28	7353.1	7452.4	6548.56	7483.96	7092.5	6580.51	6442.51	6285.93	6562.5	7005.72
28.11	6958.49	7400.96	7400.96	7141.35	7830.97	7956.56	7208.96	6417.57	6746.86	8088.19	7405.27	7698.71	8052.31	8261.69	7301.17	8412.5	6531.98	7289.44	7619.4	7697.96	7551.47	8547.84	7513.82	8066.65	7080.69	8157.59	7357.54	8051.58	7293.12	6404.66	6804.64	7542.19	7062.59	7499.17	7214.03	7295.11	6946.25	7099.02	7148.56	7366.6	6928.39	7497.8	7808.32	6691.92	7061.61	7934.63	7810.09	6933.14	8009.5
28.12	7277.02	7377.08	7377.08	8356.18	7378.02	7827.41	7184.67	8189.08	8511.18	7032.53	7230.27	7969.96	8435.48	7793.55	7586.47	7670.36	7895.9	7531.46	8493.57	7496.33	7359.09	8240.37	7459.9	7505.8	7407.5	7922.27	7384.44	7066.81	7333.33	7981.75	6806.39	7754.26	6415.09	7365.68	7334.16	7860.66	7277.5	7787.76	6700.72	7321.97	7180.51	8245.28	7261.06	7641.71	6654.1	7337.86	7467.89	7090.12	8071.68
28.13	7783.44	7779.35	7779.35	8268.18	7532.13	8329.91	7324.42	7724.87	8488.23	8908.59	7966.07	8705.31	7666.81	7416.42	8108.42	8312.89	8258.41	7501.84	7987.12	8501.26	7496.08	7698.46	7737.95	8111.22	8085.68	7779.5	7219.21	8338.49	7639.12	8316.52	7457.79	7717.79	7320.94	7418	7200.99	7934.74	7665.41	7766.91	7754.53	6982.92	7230.95	8011.41	7724.76	7523.25	8472.26	7250.27	7459.02	8201.19	7296.44
28.14	7593.02	7926.23	7926.23	7880.35	8557.53	8099.14	7106.97	8593.74	8352.59	8050.84	7643.26	8352.94	7970.9	8583.71	7735.56	6705.94	7999.28	7144.56	7580.63	8298.4	8017.62	8292.06	8663.92	8331.98	8078.24	7415.2	8082.68	8457.81	8305.06	8272.65	7827.38	7596.83	7785.04	8209.21	8600.56	7958.47	7809.19	7767.32	7561.56	7584.16	7916.45	8312.6	7828.06	8392.14	7290.78	8101	7853.41	8000.86	7582.24
28.15	8268.33	7111.87	7111.87	7512.77	9326.34	8130.37	8251.29	8499.6	7808.77	7651.17	8433.3	8149.5	8302.93	7819.13	8155.19	8678.11	7461.17	7955.52	8365.21	8795.06	8827.28	8196.75	8129.17	7999.79	8496	8030.26	8602.03	7966.32	8795.98	7580.48	7514.43	8024.76	7581.95	7927.24	7546.36	7330.93	8025.14	7992.9	6532.26	7230.08	8003.37	8309	7922.87	8216.5	8074.31	7514.99	7751.9	7932.44	8256.43
28.16	7736.7	8471.79	8471.79	8227.48	7963.57	9154.53	7982.94	8176.02	7978.84	8467.75	8544.84	8771.44	8310.75	8164.06	9076.25	8479.62	7910.6	8025.48	8680.37	8824.15	8210.41	8522.82	8236.86	7550.16	8727.05	8837.2	8127.76	7964.95	9188.55	7888.24	7559.65	8192.79	7495.15	8046.36	7290.06	7120.26	7853.29	8224.88	8091.99	8460.51	8704.52	8398.02	8440.01	8249.32	8208.98	7644.79	8880.67	7981.35	8553.05
28.17	7959.3	8297.04	8297.04	8050.7	8490.17	8284.43	8994.03	7655.42	8389.26	9033.37	9193.72	8349.7	7794.54	8698.11	8059.71	9252.8	8542.81	8968.61	8860.41	8481.58	9390.75	8458.58	8342.97	8087.17	7685.69	7795.02	7722.57	8138.6	8118.01	7738.23	9306.15	8222.18	8703.78	8390.58	8351.7	8767.41	8100.87	8140.88	8270.01	7714.18	8929.27	8165.44	8533.44	8645.65	8065.54	8002.91	7724.57	8147.75	8753.35
28.18	7628.13	8122.39	8122.39	7911.79	8514.68	8928	8620.96	7769.82	8162.81	8704.54	9081.62	7927.39	8325.61	8709.79	8523.47	8734.43	8493.87	8916.18	8932.82	9147.68	8633.88	9293.77	8038.92	8787.48	8671.84	9003.1	8755.51	8319.71	8468.18	8447.82	7718.32	7666.41	8294.45	8061.48	8781.55	8724.43	8553.52	8334.56	8039.42	8091.39	9464.43	8815.69	9026.68	8937.93	8620.33	8325.41	8775.52	8700.81	8808.3
28.19	7962.79	8512.08	8512.08	8802.42	8371.06	9804.47	8742.32	9309.11	8771.42	8987.41	9001.37	8701.67	8207.38	8921.3	8274.12	7640.52	7877.47	8374.89	9806.2	9127.35	8962.44	8499.31	8469.29	8849.75	8957.53	9022.14	8975.46	8532.26	8011.91	9192.29	8231.56	8548.94	7673.63	8339.46	8277.73	8873.34	8435.84	9195.18	7949.73	8626.2	8959.38	8871.22	8882.1	9197.98	8334.15	9605.39	8514.87	9102.78	7969.12
28.2	8736.06	9280.6	9280.6	8212.41	8813.12	9304.67	8309.27	9119.62	8461.77	8602.76	9469.01	8807.62	8304.5	9048.11	8169.07	8974.26	8896.14	8276.17	9625.07	7846.94	9132.14	8412.39	8602.04	9156.92	7922.14	9184.9	9175.03	9110.31	8637.44	8855.44	8502.7	9274.4	8049	8349.44	8418.3	8948.06	9132.27	8532.89	8291.57	8887.36	8538.57	8770.94	8646.38	9365.39	7753.46	8466.71	8422.2	9520.83	8524.25
28.21	9111.27	8550.41	8550.41	9093.36	9109.29	9354.13	8803.61	9120.39	8451.13	9787.81	8931.05	8313.27	9268.88	9669.48	9051.23	9382.07	8909.78	8968.13	9047.97	8642.33	8759.35	8460.58	9762.17	9369.18	9231.32	9173.72	9120.08	8360.33	9738.43	9330.96	8559.78	9297.76	8067.9	8968.5	8817.14	8888.59	8545.59	8761.64	9030.41	8265.76	9656.24	9012.5	9148.62	9574.74	8442.09	8417.17	9234.19	9128.45	9714.88
28.22	9574.41	9279	9279	8978.54	10080.1	9216.48	10112.5	9153.84	9009.38	9519.43	9473.31	9089.19	8646.15	9461.4	8605.33	9947.46	9458.63	9399.24	9233.43	8404.7	8786.07	9041.48	9334.59	9557.58	8645.04	9572.6	9764.72	8134.64	9882.31	8539.19	8382.12	8998.51	9103.52	8851.37	8755.78	9373.66	8759.11	8970.33	8736.53	8682.88	8829.37	8763.39	8519.48	9596.25	8699.45	8901.9	9936.6	9120.87	9029.99
28.23	9351.72	8576	8576	8992.42	9232	9236.01	9515.19	9136.09	9729.09	9220.69	9308.63	8777.84	9283.84	9160.49	9543.76	9572.55	9550.12	9183.62	9461.01	8119.76	8678.18	9221.28	8803.18	9736.26	10216.2	9171.15	9893.84	8950.46	9066.85	9120.97	10017.1	8788.21	8902.05	9711.98	8837.78	9348.82	9295.86	9215.51	9164.47	9088.03	8946.67	9440.69	9720.93	9225.3	9560.19	9232.57	9407.76	8594.33	9368.8
28.24	8649.07	9922.56	9922.56	9017.88	9719.42	10290.3	8920.33	8765.6	8894.93	8982.81	8764.32	9184.69	9230.57	8297.65	8584.22	9176.01	9234.2	8586.66	9210.36	8134.91	8513.83	9051.28	9316.21	8746.3	9415.61	9235.75	9554.43	8994.35	8812.57	9572.18	9656.44	9237.62	10114	9576.35	9694.55	9595.46	9223.02	9349.19	9671.42	9418.85	9114.1	9264.12	8753.49	9373.93	9373.64	9500.11	9531.13	9016.98	9895.73
28.25	9283.86	9425.36	9425.36	8699.23	9092.86	10066.1	8890.06	9711.58	9548.36	9772.34	9126.53	9194.94	8647.6	9363.79	8130.26	8254.69	8681.16	10055.4	9940.55	8605.54	10014.8	8896.44	8612.08	9529.83	8847.2	8931.69	8321.91	8716.97	9292.19	9083.72	9948.83	9444.24	10135.1	9521.92	8858.21	9804.07	9631.19	9748.48	9141.01	9752.6	8867.06	9036.18	9597.43	9540.78	10123.8	10197.6	9248.44	10519.2	9986.32
28.26	8453.42	9353.22	9353.22	8424.46	8926.65	9513.21	9829.6	9860.61	9070.57	9000.83	9110.25	8736.43	9359.09	9551.11	10021.3	9565.03	9144.84	9859.4	8521.76	8695.78	9342.65	8414.68	9121.68	9326.76	9341.79	8896	9584.71	8773.68	10547.4	8874.29	9567.08	9608.73	9843.52	9815.97	9497.01	10001.8	9641.25	10068.3	9994.92	10784.7	8753.6	9333.78	8879.39	9119.69	9633.82	9212.49	10668.5	9680.75	9792.8
28.27	8471.32	9523.56	9523.56	8769.72	9119.56	8713.97	9311.96	9680.84	9321.8	9138.31	8519.68	9495.65	8882.3	9593.99	8247.99	9895.43	9114.13	9123.71	9271.84	9132.5	9153.93	8149.14	8533.22	8998.95	9024.33	9319.75	9180.61	8361.21	8978.92	9551.54	9374.41	9435.95	9437.08	9630.06	9288.34	8897.52	9087.54	10032.9	8957.9	9355.32	9415.66	9460.09	8752.23	9792.89	9528.28	10593.3	9575.6	9913.17	10145.2
28.28	10065.8	9852.05	9852.05	8483.1	9832.61	8723.06	8868.21	8771.83	8667.08	9231.34	9832.66	9268.16	9282.61	9667.9	9389.71	8340.51	8829.29	8873.14	8772.2	9168.21	9310.09	8121.39	9120.35	9706.6	9483.05	8385.17	9396.07	9237.66	8895.71	9082.74	9601.6	9924.55	10160.6	9502.17	8671.1	9559.2	9176.45	9419.51	9435.56	10074.8	8963.74	9399.97	9315.05	9883.93	9274.32	9810.67	9890.51	9542.63	10332.7
28.29	9023.39	9618.19	9618.19	9809.31	9101.4	8894.66	8331.17	9367.13	9152.96	8375.27	8669.57	9074.85	9421.16	9249.89	8987.6	8882.76	9514.14	9107.65	9008.95	9450.63	9021.23	8887.06	9525.25	9213.04	8119.73	8582.59	9192.93	8975.23	9780.73	8375.12	9017.53	9726.13	10437.6	9793.01	9089.53	9784.81	10074.1	10111.8	10644.5	10263.5	8750.76	8908.01	9608.56	9901.9	9853.6	9234.81	9452.28	9775.78	9513.87
28.3	9428.4	9344.86	9344.86	8787.36	8493.37	9222.04	9313.27	9413.73	8423.84	9781.37	8480.01	8524.63	9426.89	9625.18	9208.79	9009.73	9511.21	9659.83	9482.1	8692.61	8986.92	9027.44	9003.37	9408.3	7975.51	9133.8	9475.17	9019.96	9069.51	8638.49	9276.61	9520.63	9696.69	10271	9508.1	10911.7	8952.77	9773.71	10655.2	9833.15	10093.1	9848.93	9233.43	9337.25	9079.07	9671.44	8717.56	9810.82	9067.75
28.31	9616.04	9669.79	9669.79	9305.58	8006.03	9093.09	9384.13	8559.27	9468.96	9410.35	9074.4	9114.77	8666.13	10081.9	9176.98	9055.58	8498.49	8587.25	8390.81	8703.26	9868.84	8935.58	8512.83	9255.09	7970.02	10230.4	8652.06	9097.09	9422.18	8429.43	9647.29	8901.8	9494	9694.07	9891.2	9382.92	9246.74	9477.61	9594.28	9250.29	9807.36	9550.31	9557.15	10527	9778.14	9644.71	8761.45	9779.62	10194.9
28.32	9139.65	8903.58	8903.58	9077.85	9037.91	8501.33	9008.12	8641.64	9164.68	9179.97	9397.91	8313.77	8937.13	8676.2	8943.84	8260.89	8827.18	8928.35	8416.95	8752.23	8978.3	8678.52	8821.32	8417.24	8622.34	8547.49	8805.87	7387.24	8753.13	8977.51	10087.7	9615.8	9314.17	9397.1	8593.59	9470.1	9152.6	9877.64	9209.26	9913.18	9999.51	9141.74	9709.07	9651.17	10001.4	9348.55	10120.2	10643.6	8668.51
28.33	9480.71	9306.02	9306.02	9124.31	8658.67	9171.91	7814.81	9021.57	9381.66	8611.49	8359.46	8620.35	9500.57	8814.56	8515.11	8719.56	9131.45	9021.56	8700.28	8278.36	8796.45	8027.79	8501.5	8521.45	8877.86	8361.3	9223.96	8707.38	8717.49	8623.11	9929.45	10069.6	10713.4	9671.88	9350.74	9412.57	9921.01	9979.36	9685.41	9511.39	9863.1	9790.85	9978.53	9937.77	10201	9231.86	9777.77	10430	9079.54
28.34	10569.6	8863.01	8863.01	8629.49	8928.81	8085.8	8291.72	8489.64	9436.08	8867.5	8893.53	8181.36	8322.71	8450.14	7266.95	8618.09	9694.6	8521.07	8220.16	7796.15	8411.66	8763.76	8300.11	9307.51	8748.09	8683.78	8512.6	8085.84	8711.8	8183.36	10108.9	10195.2	10237.7	9465.86	9223.59	9025.44	9061.25	10341.4	9370.32	9348.81	9684.74	9866.08	9181.16	10181.5	10500	9811.35	9231.67	10337.7	9164.92
28.35	9815.09	8706.22	8706.22	8235.01	8963.71	7614.27	9053.54	8805.42	8261.6	9331.59	9528.73	8385.3	8191.47	8182.34	9477.37	8567.44	9294.21	8390.83	8810.81	8498.62	8266.33	8867.88	8870.68	8432.26	8246.33	9006.77	7955.68	9122.59	8436.42	8203.4	9635.75	8611.83	8779.26	10036.6	9428.05	9607.97	9975.92	9723.04	9056.47	8744.98	9191.69	9991.07	9595.42	9259.02	10285.7	9874.09	10148.6	9048.39	9522.04
28.36	9121.98	8421.68	8421.68	9123	8657.48	8167.57	8206.02	8304.56	8247.6	7966.33	8140.8	7872.61	8359.98	7787.64	8591.54	8171.89	8803.09	7583.26	8543.09	8553.03	8653.85	8789.99	8728.75	8471.81	8286.45	9164.83	7731.33	8452.26	8250.1	8003.88	9862.88	8645.3	10101	8901.83	10019.6	9062.94	9888.64	9548.73	9016.01	9681.67	9100.85	9626.59	10263.1	10098	9631.79	9909.48	9786.56	10344	8948.8
28.37	9493.09	8165.57	8165.57	8755.96	7681.51	8342.43	8424.73	8679.42	8684.28	7766.08	8148.89	8694.04	8584.09	7971.15	8678.32	8152.7	8334.33	7356.82	8418.95	8153.06	8298.42	7191.49	8581.87	8603.72	7672.26	8472.71	8297.11	8098.25	8234.95	7847.19	10299.7	9053.17	9187.15	8821.96	8883.65	8845.71	8584.11	9236.02	9876.45	9740.05	9366.95	10056.2	9882.53	9458.21	8826.89	9172.59	8982.16	9295.73	9217.48
28.38	9151.93	8861.43	8861.43	9393.6	8929.78	8555.81	8142.23	8634.34	8813.02	8318.9	7812.13	7532.02	8732.7	8599.67	7769.08	7647.32	7591.26	7775.61	7472.95	8478.12	7800.63	7479.82	7841.31	7951.64	7819.23	8501.4	8350.35	7896.84	8545.18	7676.81	8790.45	9018.47	9148.69	9421.2	9048.55	9518.67	9422.89	8832.46	8994.39	9304.94	8295.37	9037.93	9156.33	9849.15	8444.26	9695.32	10368.5	9397.44	8491.65
28.39	9876.92	8619.24	8619.24	8786.51	8355.18	7891.38	7828.73	8198.97	9101.32	7894.05	8081.37	7938.24	8591.62	8426.47	7594.5	8249.07	7720.99	8856.5	8346.23	7671.86	7585.04	7502.01	7817.31	8144.72	7833.97	7766.97	8115.24	8304.07	8077.06	7504.9	9156.73	9465.55	9675.65	8567.44	9381.79	9165.7	8754.98	9085.35	9441.81	8351.49	8904.14	9894.57	9052.9	9562.7	8404.51	9440.54	9195.99	9210.29	8509.09
28.4	8971.61	7621.31	7621.31	7869.3	8571.73	8042.82	7580.12	7891.08	7868.94	8075.88	8366.44	7593.14	7956.64	7634.82	7476.04	7746.55	9035.26	7830.59	8130.03	8342.65	7596.59	7735.64	7838.06	8420.01	7899.04	7810.52	8130.59	8095.66	7475.53	7745.88	9378.86	9303.52	9294.46	7716.47	8780.96	8794.56	8507.27	9242.29	9657.53	9257.7	8355.11	9343.07	9355.17	9440.99	8584.92	7804.14	9409.75	8742.75	8649.8
28.41	8521.65	7635.58	7635.58	8272.27	8168.62	7564.42	8215.78	7971.68	7988.26	7290.38	7120.45	7529.07	7891.82	8153.43	7355.1	7367.91	7057.42	7899.35	8015.95	7949.33	7837.08	7828.86	7443.84	7755.24	7836.45	7628.68	7465.37	7675.87	7487.01	7820.24	8933.4	8506.87	9112.75	7821.64	8830.44	8697.34	8228.62	9323.23	9577.6	8981.86	8865.18	9446.12	8317.29	8512.28	9363.98	8600.33	8575.96	8127.03	8454.97
28.42	7724.67	8097.23	8097.23	7270.3	7855.18	7148.23	7717.22	7466.29	7418.98	6724.63	7767.78	7530.42	7388.71	7184.01	7801.67	8244.9	6954.72	8277.16	6866.47	7486.51	6984.23	7861.6	7481.82	7462.43	7705.26	7360.58	7469.45	7732.83	7138.47	6628.09	8402.66	8748.17	9195.95	8129.48	8510.47	8674.09	9540.49	9003.93	9574.73	8547.84	7807.89	8955.57	8656.27	8684.51	9176.92	9263.6	8337.99	8280.46	8282.19
28.43	8430.6	7766.19	7766.19	7273.13	7689.76	7913.89	7370.37	7129.95	7918.44	6922.27	6650.95	7891.54	7417.17	7823.86	6951.97	7315.33	7323.6	8131.91	7646.78	7216.81	6627.73	8052.68	6624.69	7125.83	7842.85	7167.12	7275.32	7353.99	6903.11	6884.6	8850.75	8859.55	8735.92	8359.09	8815.67	8033.82	8902.99	8511.27	8014.2	7906.65	8049.11	8181.84	9085.7	8670.1	8677.47	8645.18	8238.84	8137.86	7389.52
28.44	8964.68	7196.53	7196.53	7871.92	7461.02	7330.12	7470.4	7257.79	7893.4	6940.91	6612.05	8283.14	7557	6593.36	7737.73	7980.02	6581.28	6163.51	7403	6661.66	7233.31	7353.98	7051.18	6869.7	6932.1	6591.6	6922.97	6479.37	7321.15	7455.1	7868.89	8088.17	8683.97	8702.59	8100.51	8172.64	8577.27	8346.57	8392.31	8892.97	9005.69	9333.32	8154.94	9246.93	8901.54	9676.56	6867.71	8586.58	6947.51
28.45	8382.18	6976.22	6976.22	7741.84	6321.56	7163.12	7084.92	7150.05	7413.54	6682.1	6297.98	7544.36	6677.4	6887.76	7936.69	7436.55	6394.34	6887.65	6793.62	6748.83	6821.39	7492.19	6778.32	6982.98	6860.73	6555.67	6679.55	6820.35	7096.64	7035.14	8076.69	8157.9	7824.65	8190.18	7978.55	8496.35	8519.84	7522.9	7925.33	8011.31	7843.11	8401.66	7887.25	8452.45	8891.96	7924.44	8094.14	9470.2	7709.92
28.46	8592.95	7475.27	7475.27	6804.57	6570.96	6701.26	7334.35	6253.01	6556.1	7690.14	6584.57	7546.99	6992.88	6672.65	6491.34	6837.29	6853.92	6574.43	6746.56	7184.73	7291	6755.65	7232.24	6062.61	7417.08	6777.35	6594.33	6853.72	6744.03	7011.37	7553.96	8104.43	7678.8	7596.43	8489.39	7885.57	7375.24	7664.3	8516.65	8013.93	7832.35	7670.7	7570.93	8741.37	8203.82	7852.67	7373.68	8230.84	7392.04
28.47	7938.89	7787.81	7787.81	6513.06	6929.89	6827.47	6734.04	6962.57	5760.66	6498.29	6648.43	7531.18	6723.1	7101.23	6909.48	7408.58	6209.49	7368.03	6413.66	6533.45	7021.55	6345.4	7054.17	6711	6817.65	6426.71	6450.4	7987.23	6005.7	7731.6	8618.99	8362.34	7507.81	7501.8	8374.18	8712.48	8489.31	7429.51	8425.6	7744.03	7616.8	7762.49	7582.01	7408.31	8869.06	8296.63	7980.63	8589.57	7574.48
28.48	7901.01	6764.79	6764.79	7056.92	6519.39	6699.34	6296.73	6702.33	6925.47	6846.59	6107.49	6566.96	6941.75	6940.9	6729.09	6203.94	6591.42	6660.5	6405.38	6798.32	6774.18	6301.09	6407.91	7662.34	6631.28	6109.46	6391.79	6658.72	6593.76	5934.65	7617.89	7803.6	7651.55	8099.46	8723.85	7913.49	7682.62	7757	7325.59	7864.03	7307.12	7081.17	8037.52	7858.82	7400.92	8423.96	8154.19	7993.26	6743.15
28.49	7456.02	6026.35	6026.35	6525.38	6535	6356.44	6371.98	6033.54	6064.22	7270.23	6588.12	6442.11	6231.98	6349.11	6618.88	6205.47	6009.11	6378.33	6599.08	6680.56	5983.74	5644.61	6284.72	6193.05	6345.44	6525.63	5627.1	5957.07	6071.71	5955.03	7342.08	7775.36	7336.64	6714.33	7535.69	7027.22	7560.4	7149.74	7763.3	7474.26	7287.48	7487.44	7310.95	7889.16	7469.56	7362.54	7800.05	7683.98	6619.29
28.5	7116.17	6991.72	6991.72	7225.65	6535.83	6685.09	5983.83	6523.25	6096.59	6177.06	6319.67	5671.2	6307.42	5760.53	6440.53	5771.92	5997.46	6097	5734.91	6271.61	5952.19	5542.77	5960.99	6656.5	5881.74	6485.07	6633.28	6255.59	5666.61	5197.36	6591.49	7193.25	7099.49	7160.43	6859.07	7272.83	7360.02	7618.64	7393.94	7413.75	7680.38	7464.98	7602.98	7076.65	7499.14	7746.78	7759.07	7607.91	6261.08
28.51	6714.96	6187.26	6187.26	5720.32	5524.16	6353.14	6051.53	6112.02	5775.14	5761.91	5739.84	6818.69	6175.19	6239.79	6034.97	5749.4	5772.68	5873.14	6234.68	5366.51	5661.16	5857.72	6109.07	6358.48	6002.5	6076.27	6447.9	5482.36	5238.5	5448.28	6815.9	6995.42	7123.64	6612.19	6809.24	7059.43	7869.09	7605.58	7072.2	7310.21	7636.65	8234.32	7097.15	7668.6	7906.78	6947.9	7413.39	7230.58	5957.57
28.52	6243	6797.13	6797.13	5677.53	5278.41	6088.62	5563.16	6025.55	6115.31	5649.24	6013.65	5962.25	6003.75	5973.79	5428.29	5785.21	5840.89	5793.33	5370	6156.75	5696.27	5862.95	5384.1	5103	5228.1	5422.51	5246.05	5699.56	5143.57	5364.38	7380.37	6607.18	6670.86	7283.14	6502.14	7768.74	7139.65	8341.03	6621.14	7314.38	6559.77	6667.17	7021.37	6785.73	7478.25	7539.83	6302.44	6377.45	6262.23
28.53	6022.91	6588.33	6588.33	6063.93	6033.05	5605.61	5209.91	6376.91	6184.33	5820.74	5211.32	6421.72	5511.87	6388.03	5510.31	6114.87	5788.13	5355.47	5619.48	6078.1	5754.26	5747.71	5554.49	6106.86	5898.61	6005.84	5337.8	5188.16	5675.73	5608.39	6750.66	6648.27	6009.43	7228.88	6175.07	6787.92	7456.93	6402.2	6790.4	6819.71	6215.56	6161.77	7412.13	7150.49	7247.53	6971.48	6488.35	6715.04	6721.97
28.54	6260.96	5643.14	5643.14	6050.59	6025.77	6301.94	5786.15	5772.39	5534.87	5511.14	5506.94	5510.25	4959.69	5348.8	5273.75	5076.5	4616.39	5257.41	5240.45	5056.95	4780.31	5216.51	6004.12	4940.96	5264.46	5441.9	4552.16	5436.45	5394.78	4883.29	6365.33	6511.52	6569.24	6569.68	6753.79	6322.32	6187.19	6171.32	6318.9	6264.47	6081.34	6401.83	6356.73	6500.35	6688.65	7124.48	6782.93	6088.05	5831.1
28.55	6618.14	5519.77	5519.77	5128.74	5297.29	5403.73	5359.58	5517.5	5232.58	5222.52	5540.9	5260.98	4730.93	5892.51	4907.5	5500.55	5412.01	4581.6	5392.85	4704.62	4861.25	4961.38	5476.69	4122.67	4796.72	5042.04	5120.97	4921.14	5315.74	4782.97	6091.12	5838.4	6907.99	6802.62	6418.52	6582.3	5971.47	6890.1	5824.46	6233.16	6338.52	6496.88	6629.55	6929.76	7350.48	5869.62	6928.75	6896.5	5599.21
28.56	6326.4	5536.91	5536.91	4963.93	5204.1	5098.36	5640.32	5814.78	5397.24	5408.82	4962.51	5869.12	5272.44	4796.24	5203.95	4810.42	5107.62	4245.93	4977.68	4396.88	5525.68	4872.68	5160.35	4938.99	4845.47	4496.6	4674.82	4643.65	4573.95	5842.18	6313.31	5911.38	6274.36	6520.08	5898.89	5979.69	5955.34	6636.78	6033.93	6717.43	6139.89	6055.57	6059.26	6373.65	6433.19	6286.34	6477.1	6111.75	5751.1
28.57	6549.87	6011.11	6011.11	5350.41	5028.54	5147.08	5626.63	5078.95	4974.62	5323.79	5101.23	5008.34	4711.97	4540.27	4748.57	5321.72	4486.63	4992.47	4254.89	4853.84	5446.49	4122.45	4815	4758.87	4623.47	4731.12	5226.86	4500.94	4359.66	5303.08	5934.33	5677.76	5998.03	6580.25	5621.61	6504.88	5840.2	5912.07	6000.09	5915.06	6258.09	6229.15	5915.53	6620.57	5806.79	6000.52	6015.88	6297.21	5477.27
28.58	6074.41	5599.52	5599.52	5239.01	4568.06	5023.06	4896.69	5328.89	4921.69	4897.14	4955.85	4808.36	4713.62	5316.49	4643.28	4917.17	4208.63	4685.58	4078.24	5383.9	5013.33	4724.51	4739.23	4303.96	5137.52	4972.41	4396.49	5397.53	4773.52	4425.35	5259.9	5519.45	5687.66	5657.93	6028.56	6065.82	5208.95	6155.29	5529.62	5812.28	5244.71	5476.38	6038.49	5808.68	6301.33	5297.44	6084.81	5561.4	5280.65
28.59	5917.55	5454.83	5454.83	4315.02	5358.8	4525.81	4457.42	4761.1	4680.35	4662.07	4990.01	5128.15	4845.52	5329.83	5149.88	4704.49	4837.37	4635.43	3985.66	4227.53	4785.08	3954.2	4766.76	4140.46	4304.47	4952.06	4064.82	4622.44	4538.84	4907.98	5553.14	6011.53	5968.6	6625.91	5342.88	5656.71	5096.32	5720.62	6303.88	5473.06	5107.18	5443.61	5595.41	5700.06	5811.11	5768.64	6028.52	5496.37	4898.94
28.6	5566.54	4944.61	4944.61	4659.04	4530.74	4504.21	4702.32	4670.86	4360.95	4721.37	4366.69	4796.5	4551.1	4663.53	3917.37	4788.52	5248.5	4321.21	4253.21	5342.63	4237.64	4438.47	4949.78	4087.17	5263.95	4564.57	4627.21	4166.52	4036.9	4380.44	5236.14	5895.62	5511.05	5459.87	5799.45	5368.01	5224.3	5402.03	5600.38	5411.47	5856.36	5553.53	5593.3	5474.44	5261.63	5930.14	5606.12	6312.57	4655.38
28.61	5329.48	4442.67	4442.67	4822.11	4428.28	4257.97	4814.52	4359.01	4510.26	4561.15	4898.01	4931.11	3517.29	4241.91	4832.26	4602.8	4166.07	4732.37	4059.45	4525.58	4479.7	4404.48	4327.33	4100.97	5067.25	3510.84	4473.81	4249.75	3891.13	4330.06	5523.37	5161.5	5094.15	5276.05	5303.12	5355.38	5614.22	5286.65	4926.38	5149.86	5619.08	5351.94	5414.24	5428.44	5839.02	6074.24	5027.22	4698.03	4719.18
28.62	5573.63	4346.39	4346.39	3821.16	4802.8	3652.13	5309.25	3881.32	4285.83	3954.88	4075.73	4877.41	4041.92	4379.19	4476.23	4006.64	4186.92	4499.28	4195.12	3631.23	4379.78	3939.39	4129.4	4163.87	4575.91	3786.36	4216.89	3981.56	4111.61	4334.8	5237.47	5121.65	5340.48	5211.87	5131.04	4897.37	5281.15	5178.27	5438.04	5486.36	4793.78	4664.46	4882.27	4969.88	4979.91	5921.77	5315.71	4539.71	4426.84
28.63	5245.66	4094.4	4094.4	4912.55	4828.31	4191.52	4049.13	3795.76	4334.55	4573.14	3555.8	4729.23	4948.35	4304.41	3902.59	3390.48	4554.62	4565.08	4323.47	4575.02	3923.61	3630.3	4336.25	4069.19	3987.29	4069.65	4181.15	3773.66	3858.22	3778.32	4730.71	4876.19	5067.14	3945.9	4810.86	4979.62	5009.55	4753.96	4989.09	4801.76	4960.23	4562.3	5352.87	5497.58	5088.82	5078.58	4881	4338.97	4092.73
28.64	4844.91	4339.02	4339.02	3761.2	3807.98	4108.08	3952.68	4003.6	4261.57	3916.45	4047.61	3895.79	4374.68	4025.87	3527.57	3717.09	4412.42	4200.79	3853.81	4477.69	3879.83	3940.49	4056.99	3792.13	3655.8	4020.69	3951.15	3762.03	3427.16	3610.72	4851.1	4835.94	4568.75	4457.89	5121.61	5495.02	4950.93	4926.74	4896.52	4757.37	5308.39	5147.76	5135.9	5216.04	4993	4915.31	4771.44	4830.14	4000.43
28.65	4369.98	4044.47	4044.47	3574.81	4265.8	4036.14	3951.57	3923.57	3973.24	3943.74	4153.01	3307.5	3764.47	3722.74	3656.02	3661.33	4244.07	3757.9	3768.96	3865.81	3281.99	3976.14	3803.07	3403.02	3346.48	4419.87	2984.99	3254.82	3449.67	3876.69	4385.02	4623.76	3786.79	5404.81	4886.36	4726.59	4973.05	4384.6	4688.32	4110.18	3816.11	4588	4825.42	4276.07	4933.61	4518.51	4439.9	4510.38	3991.43
28.66	3691.79	4343.27	4343.27	3969.16	3688.62	4564.45	3767.97	3681.2	3712.26	3857.6	3769.49	3533.86	4036.4	4076.79	3756.98	3692.84	3668.44	3432.13	4144.6	3581.98	3519.14	3592.68	4363.42	3416.89	3459.59	3618.97	3312.74	3493.45	3305.84	3774.52	4618.46	4058.9	4644.29	4140.48	4415.41	4730.4	4287.03	4700.23	4567.91	4305.87	4178.6	4028.46	4892.66	4353.58	4377.45	4344.23	4165.56	4585.02	3910.57
28.67	4448.02	3919.89	3919.89	3543.34	3768.61	3461.22	3675.4	3888.48	3493.64	3969.12	3862.14	3644.96	3589.02	2938.39	3751.07	3820.5	3509.59	3550.04	3972.17	3993.13	4087.16	3186.34	3725.77	3103.03	3662.33	4131.1	3797.54	3396.38	3670.75	3586.91	4421.14	4071.97	4202.55	4727.66	4518.6	4310.69	4416.17	4365.31	4545.88	4454.65	4252.63	4261.31	4418.4	4146.94	4541.71	4490.82	4729.53	4294.8	4000.93
28.68	4392.65	3633.31	3633.31	3479.76	3339.28	3904.04	3799.3	3601.04	3756.94	3657.92	3551.9	3003.19	3417.5	3263.85	3726.69	3659.89	3286.87	3781.8	3913.73	3634.46	3647.4	3414.84	4099.72	2873.14	3278.95	3658.94	3415.5	3196.94	3709.76	3088.56	4758.92	4092.02	4203.38	3972.06	4621.31	4816.34	4491.57	3616.82	4432.32	4667.22	4884.13	4044.75	4451.01	4831.09	4119.83	4435.52	4788.11	4385.86	3883.75
28.69	3886.51	3884.35	3884.35	2999.05	3407.76	3307.87	3892.52	3887.66	3677.26	3464.36	3304.39	3010	3534.77	3020.82	3373.33	2914.34	3878.97	3437.11	3704.28	3534.16	3122.42	3301.15	3876.17	2993.16	3482.61	3715.84	3351.09	2894.62	3269.19	3500.08	4160.27	4234.95	4286.66	4087.11	4459.28	4484.4	4539.62	3834.12	4341.27	4429.52	4126.16	4356.58	3932.12	4252.24	4620.59	4280.31	3860.68	4625.21	4182.3
28.7	4407.98	3640.36	3640.36	3163.9	3295.89	3285.68	3607.8	3134.15	3393.17	3174.57	3453.8	3373.35	3083.02	3657.23	3473.31	3656.88	3135.39	3558.43	3798.99	3061.76	3203.38	3560.45	3029.2	3423.29	3238.04	3493.23	2672.59	2876.31	3275.47	3700.34	3844.11	4366.91	4067.67	4054.05	4287.88	3871.11	4371.57	3925.74	3966.83	4083.42	3477.6	3916.8	4032.82	3770.3	3698.94	3586.87	4039.23	4597.34	3420.8
28.71	4479.59	3460.39	3460.39	3075.44	3210.34	3773.83	3403.81	3130.68	3294.48	3150.31	3437.58	3218.92	3543.74	3150.97	3602.51	3691.04	2795.41	3019.98	3096.97	2757.68	3013.8	2872.41	3089.61	3277.89	2896.34	3280.09	3408.55	3547.07	2819.16	3354.27	4358.36	3685.24	3948.91	4159.42	4521.49	4141.67	4218.08	4358.52	3750.4	4167.99	3671.7	3450.91	3850.16	3392.98	4021.11	3771.27	3645.7	3902.79	3753.41
28.72	4073.54	3406.48	3406.48	2941.47	3397.85	3004.31	3217.74	2757.03	2633.39	3411.73	3113.96	3113.47	3257.25	3141.74	3046.28	2939.49	3015.78	2587.8	3177.83	2922.04	3051.46	3376.09	2907.06	2934.97	3139.33	3187.69	3064.99	2795.31	3287.51	3294.99	2945.15	3931.61	3880.23	3719.82	3519.8	4429.87	4626.55	4005.34	4222.36	3798.45	3637.76	3945.92	3864.77	3842.49	3875.83	4168.57	3944.98	3640.69	3267.67
28.73	3743.88	3755.21	3755.21	2714.5	3235.12	2769.1	3087.54	2808.1	2820.6	2990.9	3260.25	2836.95	2913	3763.61	2919.77	2949.8	2737.59	2509.76	2893.8	3016.14	2940.25	2694.44	3262.16	2987.44	2816.14	3162.93	2762.59	3211.47	3183.52	3655.62	3444.98	3429.25	3592.9	4006.44	3797.96	3961.97	3545.34	3874.24	4363.19	3520.12	3487.41	3687.49	3520.06	3537.03	3519.61	3509.65	3921.67	3619.93	3507.68
28.74	3699.7	2647.01	2647.01	3541.43	3541.25	3113.63	3341.18	2902.09	2958.7	2933.89	3082.09	3065.17	2940.38	3117.57	2779.37	3541.33	3138.67	2982.38	2918.04	2740.65	3213.72	2782.83	2746.03	3009.19	2399.76	3314.5	2869.8	2696.59	2790.63	3453.69	3723.08	3345.31	3434.27	3252.04	3451.77	3654.85	3365.84	3879.84	3688.5	3126.25	3190.54	3351.2	3784.56	3624.93	3311.8	3853.18	3975.82	3851.3	3338.18
28.75	3893.52	3154.48	3154.48	3067.6	2992	3064.75	2824.86	2592.88	2742.28	3184.69	3073.44	2779.07	2952.5	3027.62	2711.82	3067.23	2744.06	2656.26	3229.67	2628.09	3316.65	2759.87	2796.48	2903.52	2896.78	2997.01	2452.78	2942.76	2441.82	2831.32	3220.93	3893.88	3522.12	3654.38	3642.8	3565.09	3144.02	3431.74	3526.2	3446.06	3546.4	3773.27	3568.09	3121.11	3847.83	3425.04	3551.56	3957.33	2993.62
28.76	3071.37	3067.88	3067.88	2951.87	2536.98	2873.91	2608.65	2851.69	2398.48	2723.26	2925.43	2853.71	2725.46	2946	3227.74	2590.38	2589.91	2800.64	2316.34	3074.91	2910.43	2728.07	2747.95	2913.82	2583.16	2419.02	2770.48	2767.76	3079.24	2376.18	3117.61	3307.19	3260.46	3994.11	3543.58	3663.47	3300.8	3668.69	3623.51	3987.57	3593.68	3378.64	3178.93	3365.23	3744.53	3372.18	3392.87	3451.6	2899.94
28.77	3532.76	3102.52	3102.52	2714.56	2756.34	2831.82	2954.69	2327.72	2671.98	2645.89	2684.94	2864.18	3300.73	3206.2	2947.1	2611.97	2571.76	2944.37	2887.83	2969.16	2827.11	2553.09	2908.47	3084.73	2386.92	2714.5	2613	2438.91	2585.51	2876.49	3408.52	3354.11	3507.96	2881.65	3129.95	2930.64	3437.86	3016.84	3512.96	3185.78	2999.73	3288.98	3233.46	3287.96	3483.44	3802	3149.1	2565.89	2933.09
28.78	3374.18	2924.46	2924.46	2645.21	2552.92	2604.71	3087.76	2725.77	2560.92	3173.2	2996.71	2511.7	3237.98	2878.07	2656.15	2600.08	2494.6	2428.87	2822.99	3139.61	2311.21	2769.76	2470.14	2767.33	2883.88	2347.35	2402.74	2580.41	2499.56	2761.37	3336.44	2913.14	3602.96	3254.7	3465.27	3244.6	3572.25	3366.56	3217.27	3088.44	2765.15	3179.55	3220.81	3087	3056.5	3224.1	3099.81	3015.73	3002.01
28.79	3022.13	2957.35	2957.35	2838.22	2879.93	2780.74	2299.78	2872.98	2588.32	2501.06	2888.95	2498.05	2603.89	2363.94	2115.89	2561.41	2555.87	2466.47	2365.29	2426.23	2853.25	2946.27	2322.22	2323.6	2283.23	2740.72	2305.91	2668.45	2068.67	2133.47	3360.13	3005.59	2905.99	2981.31	2947.41	3118.48	3570.32	3567.74	3834.34	3012.16	2937.19	2632.21	2785.06	3236.41	2860.01	3095.15	2950.93	3480.73	2753.05
28.8	3032.85	2526.22	2526.22	2875.91	2598.83	2647.08	2407.29	2336.72	2689.54	2342.5	2742.78	2348.59	2246.74	2156.13	2413.07	2800.62	2666.56	2393.5	2243.72	2328.07	2391.23	2610.11	2516.75	2353.02	2751.25	2733.54	2424.28	2006.72	2444.07	2441.69	2834.76	2905.49	3104.34	2845.58	2848.31	3394.8	2657.75	2772.71	2813.43	2684.64	3111.46	2463.98	2733.98	3541.19	3401.74	2946.09	2831.93	3238.48	2606.23
28.81	3275.01	2574.91	2574.91	2524.4	2517.12	2054.5	2348.85	2343	2489.51	2457.14	2756.41	2480.03	2151.14	2430.42	2476.9	2648.37	2497.29	2233.4	2488.39	2195.86	2599.82	2610.97	2876.16	2876.36	2626.01	2758.75	2798.09	2489.35	2753.82	2093.34	3144.78	3225.85	3121.19	2897.54	2976.18	2884.36	2598.05	2835.49	2913.81	2767.93	3057.37	2789.5	2665.67	3783.91	2795.78	2784.59	3140.29	2892.73	2924.59
28.82	3143.7	2708.22	2708.22	2683.44	2278.58	2016.05	2545.19	2158.07	2092.57	2334.57	2422.28	2725.73	2593.42	2586.84	2833.49	2481.22	2433.62	1914.84	2646.87	1681.08	2777.12	2444.5	2306.2	2558.56	1999.39	2154.12	2419.45	2296.6	2608.18	2058.24	3059.08	3142.14	2911.42	3235.41	2837.48	2699.94	3242.93	2588.19	2740.62	2890.41	2709.1	2919.99	2718.51	2774.9	2530.08	3138.3	2417.79	2437.11	2370.87
28.83	2937.43	2493.7	2493.7	2307.13	2261.36	2596.49	2212.22	2483.07	2315.31	2499.03	2631.52	2702.15	2665.98	2306.16	2104.46	2256.61	2315.64	2262.54	2503.2	2125.84	2409.83	3008.16	2522.77	2305.7	2318.09	2246.41	2593.44	2131.59	2118.71	2444.04	2789.69	2589.32	2809.96	2607.6	3023.44	3433.3	3047.94	3018.51	2918.47	2281.97	2962.84	2703.6	2602.63	3383.99	2588.39	3338.93	3109.3	2489.86	2290.18
28.84	2834.03	2695.12	2695.12	2286.1	2352.98	2434.02	2172.99	2282	2164.91	2720.66	2337.13	2620.47	2734.69	2304.44	2575.74	2046.64	2211.97	2063.88	2348.75	2348.18	2235.65	2999.39	2606.78	2088	1972.68	2319.8	2310.55	2215.61	2411.14	2261.14	2610.53	2719.41	2819.94	2557.28	2708.5	2415.1	2831.52	2968.53	2522.45	2455.48	3040.93	2654.88	2560.31	2786.62	3089.06	2888.88	2459.19	2451.4	2315.81
28.85	2713.77	2358.7	2358.7	2219.67	2680.35	2398.42	1824.82	2063.64	2253.05	2560.48	2122.03	2042.87	2326.86	1853.04	2295.3	2433.26	2228.62	2387.27	1942.39	2137.34	2189.14	1846.89	2477.18	2280.02	2389.8	2655.58	2187.99	2033.66	2185.46	2299.36	2889.03	2535.37	3059.27	2626.86	2450.31	2582.5	2748.39	2843.83	2584.88	2632.13	2940.6	2594.31	2828.73	2914.6	2639.09	2895.41	2826.81	2498.19	2996.28
28.86	2491.12	2330.89	2330.89	2100.5	2490.66	2478.14	2302.87	2098.51	2182.17	2449.91	2393.67	1920.51	2413.8	2143.67	2452.27	2270.98	2182.34	2523.53	2236.89	1743.79	2489.36	2316.88	2431	2094.59	1903.3	1986.27	2034.51	2198.14	2015.76	2232.83	3177.1	2304.1	2518.19	2192.29	2866.81	2795.36	2611.67	2852.35	2713.24	2821.41	2974.79	2474.03	2785.01	2798.16	2734.07	2931.31	2522.83	2302.68	2452.1
28.87	2516.42	2545.36	2545.36	2056.63	2221.53	2319.65	2148.3	2210.59	2538.54	2351.07	2214.81	1779.25	2103.84	1942.26	2360.19	2154.01	2275.59	2066.35	2134.2	2009.56	1991.46	2345.41	2317.23	2278.13	2228.07	1784.59	2222.77	1963.38	2365.91	2507.24	2580.84	2448.09	2447.14	2243.95	2851.85	2657.24	2643.08	3182.76	2277.81	2315.28	2912.41	2562.64	2794.86	2612.16	2725.52	2671.26	2459.88	2054.82	2544.62
28.88	2247.52	2353.86	2353.86	2316.05	2187.01	2275.04	1992.54	2040.02	2121.88	2634.29	2267.2	2096.12	2352.22	1795.26	2327.68	1830.9	2032.3	2238.7	2625.35	2025.08	2416.43	2158.25	1674.44	2173.92	2220.47	2125.67	2169.16	2055.74	2245.58	2044.44	2170.36	2226.6	2417.11	2741.77	2337.61	2670.34	2739.26	2393.97	2409.1	2532.15	2458.55	2848.84	2365.22	2353.35	2232.17	2209.45	2488.74	2568.24	2578.67
28.89	2691.59	2144.15	2144.15	2106.65	2093.11	2278.47	1868.83	2217.57	1956.17	2437.55	2247.09	2188.59	2413.83	2088.85	1790.29	2370.59	2019.84	2220.29	1746.19	1743.91	2034.54	2086.05	1924.13	1811.97	1886.54	2366.4	2074.42	1990.83	1891.45	2218.71	2374.01	2570.43	2479.83	2242.15	2441.48	2214.93	2979.94	2343.51	2476.8	2832.42	2771.42	2339.43	2804.15	2711.24	1900.06	2420.72	2405.46	2538.15	2282.66
28.9	2075.51	2389.09	2389.09	2103.03	1950.75	2476.28	2206.08	2188.17	2316.54	1897.1	2104.67	2156.7	2533.56	1942.14	1743.19	1992.42	1829.95	2225.49	1945.26	2174.48	2164.56	1611.12	2136.58	2133.6	2015.13	2108.29	1972.17	2061.35	1994.71	2170.76	2496.86	2899.34	1980.74	2736.08	2751.92	1914.27	2834.01	2493.02	2426.73	2278.91	2364.3	2514.78	2567.68	2650.77	2590.6	2334.13	2572.8	2085.98	2118.93
28.91	2389.56	2086.91	2086.91	2239.96	2006.59	2040.11	2109.52	2126.61	2020.24	2130.23	1964.12	1771.09	1957.42	2053.73	2109.48	1934.67	2087.74	2271.8	1978.49	2391.88	2098.64	1887.94	1989.77	1886.4	1420.14	1924.81	1798.57	1930.2	1919.54	2241.93	2481.42	2212.28	2350.66	2650.84	2702.17	2258.28	2344.07	2282.83	2820.13	2079.71	2480.34	2839.7	2395.77	2620.1	2475.77	2107.2	2284.37	2222.44	2182.79
28.92	2363.78	1967.45	1967.45	2129.34	1987.85	2250.25	1991.28	2008.13	1793.4	2036.51	2104.08	2022.48	2084.85	2194.67	2041.38	1995.24	2022.22	2249.27	1805.86	2052.99	1635.41	1739.44	1807.64	1826.62	1712.61	2023.99	2057.61	2113.91	1483.99	2129.82	2062.24	2468.65	2096.86	2823.34	2402.94	2405.26	2683.36	2458.06	2371.09	2153.45	2511.87	2510.3	2269	2339.8	2414.7	2373.63	2716.29	2458.91	2451.67
28.93	2295.89	2072.91	2072.91	2057.88	2069.5	1755.41	1923.55	1876.38	1760.88	1886.38	2588.14	2439.14	1497.07	1995.28	2313.19	1883.23	2065.98	1721.94	2026.25	2086.61	1474.71	1622.59	1604.37	1854.9	1845.2	1744.93	1826.37	1599.08	1673.04	2089.76	2165.89	2101.84	2401.19	2525.42	2128.29	2272.34	1705.92	2301.92	2157.24	2243.98	2302.14	2345.53	2099.74	2148.82	1951.42	2169.19	2490.08	2148.26	1877.25
28.94	2019.3	1874.53	1874.53	1752.01	1714.99	1620.11	2030.86	1863.49	2011.71	1762.65	1723.92	1917.8	1895.8	1909.43	1597.84	2179.3	2043.88	1620.22	2182.19	1844.82	1829.1	2030.38	1983.94	1880.44	1819.47	1943.93	2037.33	1740.76	1513.86	1910.62	2114.88	1852.79	2377.81	2329.51	2828.33	2032.29	2209.15	2240.42	2112.75	2541.02	1901.02	2100.48	1429.01	2318.35	2071.53	2295.46	1963.47	1865.67	1858.1
28.95	2354.53	2059.6	2059.6	1777.57	2113.95	1744.62	1927.56	2094.58	1739.68	1609.51	1830.11	1924.86	1606.72	1780.22	2135.14	1950.54	1888.11	1905.86	2153.11	1910.11	1459.04	2217.85	1515.72	2076.22	1960.29	1595.64	1824.25	1902.86	1549.65	1800.07	2224.63	2147.89	2140.83	2217.39	2542.76	1623.97	2115.34	2107.4	2004.89	2258.24	1869.71	2540.63	2229.44	1846.72	1834.96	2517.79	1739.57	1959.94	2136.88
28.96	1871.42	2081.66	2081.66	1769.11	2061.12	2223.69	2102.3	2355.98	1756.14	1765.12	1967.86	1589.26	1647.69	1844.89	1932.58	2095.29	1908.04	1936.28	1985.42	1812.42	1556	1925.73	1526.06	1961.8	1845.52	1936.79	1830.22	1673.85	1796.25	1606.85	2067.12	1954.36	1651.7	1769.21	2333.38	1912.14	2081.44	1663.35	2096.4	2038.9	1846.98	2425.62	2269.65	2327.44	2000.61	1918.89	2247.22	2003.08	1971.91
28.97	2209.22	1763.2	1763.2	1881.32	1692.07	1374.41	1838.2	1853.13	1606.04	1689.51	1826.01	1583.85	1928.42	1828.45	1905.57	1989.36	2110.07	1738.21	1710.34	1865.65	1480.73	1742.27	1433.26	2093.79	1648.8	1623.35	1339.86	1821.78	1810.93	1375.02	1936.05	2422.06	2301.8	2104.86	2059.16	2142.96	2254.47	2020.08	1962.19	1807.44	1564	2254.28	1969.06	2112.71	2262.37	1826.37	2261.92	2196.02	2035.52
28.98	2290.34	1792.14	1792.14	1954.7	1664.4	1855.25	1837.03	1787.73	1548.58	2023.77	1451.14	1585.77	1776.63	2082.22	1450.16	1577.04	1943.81	1663.89	1848.94	2078.93	1338.08	2118.79	1757.25	1893.98	1856.82	1403.01	1496.49	1926.15	1792.97	1735.67	2052.8	2151.96	1885.65	1805.08	2180.78	1866.7	1813.8	2153.54	1953.94	2002.23	1987.82	2313.92	2000.28	2290.2	2266.38	1889.16	2322.13	1821.94	1950.17
28.99	1965.09	1561.25	1561.25	1852.78	1612.61	1489.9	1742.42	1846.13	1797.22	1594.8	1700.15	1842.23	2132.28	1593.43	1817.25	1542.2	1577.14	1575.37	1661.49	2373.51	1096.03	1535.86	2042.64	1630.1	1557.4	1399.42	1628.37	1488.71	1671.33	1628.19	1867.09	1972.76	1935.09	1740.62	2255.14	1859.72	1640.18	2105.37	1840.1	1782.96	1670.3	1865.73	2250.72	1969.47	1798.99	2166.38	2026	1837.53	1695.28
29	2134.52	1575.73	1575.73	1748.1	1744.11	1403.12	1509.86	1853.7	1806.07	1646.77	1751.75	1693.46	1726.97	1907.89	1776.87	1660.16	1705.15	1560.31	1642.65	1735.28	1116.62	1579.03	1699.58	1441.97	1566.37	1751.01	1836.78	1521.72	1813.39	1614.36	1732.97	1697.25	2102	1885.02	2002.54	1996.74	1859.94	2068.99	1750.27	1548.11	1858.64	1591.62	1746.82	1716.38	1835.83	2102.79	2278.98	1858.55	1853.82
29.01	2274	1545.45	1545.45	2083.71	2236.7	1368.77	1575.08	1389.73	1661.7	1532.57	1596.58	1595.98	1650.7	1644.87	1705.75	1425.06	1494.25	1471.81	1879.2	1605.23	1546	2010.46	1579.35	1590.49	1894.8	1638.75	1646.98	1506.03	1875.89	1672.48	1945.51	1487.25	1883.03	1921.36	2234.19	2081.78	2019.7	1921.39	1863.92	1878.01	2012.13	2042.32	2072.7	1442.85	1692.95	2027.05	2143.07	1742.87	1703.7
29.02	2065.96	1789.72	1789.72	1752.06	1619.49	1718.42	2013.53	1762.22	1391.57	1937.75	1590.83	1483.89	1707.46	1612.85	1868.25	1256.01	1705.58	1675.02	1602.59	1471.27	1602.52	1741.9	1318.87	1367.21	1582.42	1739.35	1975.25	1749.72	1483.07	1369.13	1967.96	2089.46	1355.69	1897.75	2180.94	2116	1941.28	2253.22	1998.46	2038.03	2013.28	2041.76	1477.15	1479.27	1922.08	1672.67	1883.2	1836.78	1974.96
29.03	1910.23	1267.15	1267.15	1572.51	1365.34	1910.78	1768.2	1762.86	1478.12	1720.21	1867.31	1530.92	1728.67	1651.56	1902.37	1639.48	1512.3	1525.43	1649.92	1508.4	1657.67	1524.93	1622.33	1516.83	1546.85	1815.73	2221.14	1290	1195.27	1423.69	1484.5	1902.19	1747.53	1888.55	2203.85	2078.33	1777.69	2376.36	2417.02	1718.77	2053.29	2011.9	1370.2	2169.54	2219.3	1903.15	1780.72	2004.07	1668.71
29.04	1894.83	1668.18	1668.18	1784.17	1503.81	1482.38	1576.2	1838.96	1379.25	1720.59	1533.72	1314.31	1828.41	1945.89	1687.81	1768.49	1249.95	1780.88	1820.81	1643.83	1629.09	1117.54	1534.91	1887.82	1384.84	2096.92	1630.42	1638.96	1558.73	1553.76	1665.53	1961.67	1747.95	1604.64	1916.44	1789.15	1638.51	1728.9	1724.6	1704.82	1516.7	1692.96	1930.66	2006.11	2239.57	1626.87	2267.5	1599.25	1498.51
29.05	1882.08	1665.47	1665.47	1609.71	1520.42	1311.65	1679.25	1873.33	1537.46	2028.78	1441.35	1514.08	1597.3	1750.12	1731.78	1472.3	1463.32	1494.06	1453.23	1867.58	1331.12	1571.26	1561.25	1721.74	1428.61	1909.78	1386.38	1698.71	1381.87	1308.27	1525.67	1803.93	2272.28	1522.86	1900.19	2067.39	1433.03	1646.14	1892.17	1928.44	1595.8	2043.02	1345.21	1474.23	1794.07	1507.69	1914.58	1733.48	1578.5
29.06	2052.94	1376.95	1376.95	1682.57	1145.38	1645.55	1734.37	1469.12	1896.14	1607.57	1248.5	1470.21	1692.33	1424.53	1598.48	1660.2	1516.02	1735.27	1792.61	1708.47	1370.59	1470.5	1555.63	1408.55	1673.78	1425	1295.88	1703.81	1794.42	1601.82	1959.5	2029.36	2053.3	1825.19	1816.8	1682.22	1781.3	1817.37	1811.82	1748.06	1392.06	2116.29	1800.24	1605.4	1878.5	1657.04	1805.71	1447.42	1683.07
29.07	1747.57	1673.1	1673.1	1330.1	1633.54	1319.71	1949.07	1183.6	1480.06	1393.48	1488.28	1894.2	1695.17	1337.91	1579.5	1798.28	1680.16	1386.42	1477.28	1658.84	1292.94	1732.26	1491.74	1225.38	2068.95	1618.94	1075.27	1457.07	1485.64	1591.35	1966.38	1806.49	1881.08	1749.08	1667.55	2005.12	2138.11	1762.98	2009	1684.96	1601.66	1757.94	1893.11	1487.69	1992.68	1479.85	1875.07	1582.07	1328.24
29.08	1836.69	1990.33	1990.33	1730.11	1997.99	1410.45	1630.15	1512.54	1664.29	1411.94	1523.63	1569.11	1216.88	1497.65	1211.41	1716.82	1828.73	1445.18	1647.89	1509.5	1566.18	1643.59	1384.03	1393.81	1315.99	1470.87	1616.29	1523.08	1478.52	1781.04	1705.12	1686.36	1725.66	1900.06	1813.91	1995.71	1941.85	1730.19	2157.08	1670.56	1320.33	1898.43	1993.94	1596.12	1288.91	1567.65	1934.94	1525.32	1278.08
29.09	1643.59	1639.77	1639.77	1332.6	1418.5	1524.35	1309.2	1137.06	1709.65	1612.44	1279.16	1526.46	1512.69	1665.93	1380.53	1421.95	1290.48	1881.86	1330.14	1825.81	1846.43	1501.57	1941.94	1852.38	1852.23	1555.13	1485.57	1709.77	1379.81	1522.64	1597.92	2028.74	1622	2163.97	1684.67	1877.5	2246.5	1725.64	1645.32	1696.46	1594.05	1639.92	1582.1	1721.01	1379.82	1587.24	1843.23	1514.34	1682.06
29.1	1440.47	1505.73	1505.73	1438.62	1310.68	1343.22	1447.52	1570.47	2129.95	1579.35	1516.49	1528.15	1789.4	1640.86	1665.31	1407.61	1564.88	1451.04	1477.45	1632.16	1686.79	1390.86	1395.68	1429.66	1704.88	1409.8	1497.26	1498.47	1566.55	1401.19	1804.56	1802.74	1740.51	1815.17	1959.3	2074.68	1761.88	1623.57	1893.05	1813.53	1576.39	1643	1555.58	1455.53	1783.21	1680.27	1920.08	1642.82	1336.71
29.11	1484.99	1634.41	1634.41	1854.58	1580.03	1408.13	1459.96	821.332	1648.59	1841.95	1827.61	1417.05	1643.38	1061.5	1538.74	1260.32	1151.59	1581.66	1584.24	1559.04	1502.76	1553.18	1824.28	1415.85	1625.08	1181.09	1148.15	1677.36	1511.05	1316	1845.09	1905.02	1794.1	1799.36	1493.4	1882.21	1782.13	2245.74	1572.65	1355.29	1847.31	1531.64	1614.3	2013.64	1466.89	1648.2	1830.13	1523.28	1689.76
29.12	1655.99	1562.88	1562.88	1680.36	1545.71	1219.08	1517.05	1580.22	1832.5	1438.94	1419.23	1433.01	1568.9	1649.73	1749.59	1211.31	1254.53	1514.01	1624.21	1458.15	1294.91	2141.05	2033.91	1542.28	1318.59	1245.97	1303.64	1504.92	1334.81	1472.92	1742.46	2061.53	1601.43	2115.36	1616.22	1787.61	1720.77	1795.34	1633.73	1608.36	1681.65	1940.9	1490.2	1446.52	1896.52	1596.21	1673.33	1313.24	1852.74
29.13	1601.32	1536.73	1536.73	1726.31	1293.33	1294.03	1490.88	1191.85	1718.13	1429.91	1661.37	1247.46	1784.43	1600.15	1262.62	1338.97	1855.35	1292.25	1501.23	1142.14	1501.01	1663.19	1316.74	1654.21	1449.7	1186.12	1425.96	1356.2	1371.97	1411.73	1898.75	1762.28	1652.88	1905.77	1921.24	1522.89	1502.8	1755.5	1143.48	1847.34	959.31	1401.4	1525.61	1719.54	2049.16	1378.91	1539.98	1288.74	1314.92
29.14	1786.37	1582.07	1582.07	1288.91	1290.24	1271.86	1613.92	1398.39	1672.05	1294.56	1206.8	1497.96	1659.36	1388.48	1665.27	1662.35	1718.01	1463.2	1328.59	1328.78	1420.98	1334.69	1537.82	1489.21	1547.44	1134.79	1284.19	1193.03	1427.36	1227.3	1910.32	1602.16	1660.94	1879.78	2119.48	1793.99	1714.12	1691.98	1524.46	1551.38	1424.86	1489.82	1942.62	1670.06	1551.5	1481.87	1261.41	1403.21	1363.37
29.15	1335.81	1557.04	1557.04	1554.4	1683.52	1186.75	1233.42	987.101	1515.72	1501.84	1384.56	1522.09	1746.56	1333.28	1247.39	1511.19	1566.5	1529.78	1747.96	1462.35	1359.16	1534.15	1284.01	1628.76	1550.22	1269.02	1486.68	1581.44	1800.16	1537.47	1685.78	1576.48	1773.07	1402.61	1405.22	1859.52	1542.16	1903.62	1475	2233.3	1507.16	1629.03	1666.69	1496.71	1766.16	1735.75	1719.28	1078.15	1201.51
29.16	1838.9	1226.84	1226.84	1410.14	1313.15	1447.82	1298.85	1221.2	1362.37	1204.07	1417.05	1155.87	1574.89	1388.33	1418.02	1487.89	1401.34	1210.84	1482.8	1376.22	1484.62	1610.2	1046.85	1620.45	1435.07	1365.76	1360.61	1660.53	992.025	1255.56	1535.41	1724.18	1634.87	1606.68	1846.05	1504.13	1114.2	1458.16	1371.3	1801.85	1671.35	1427.87	1541.88	1331.96	1696.86	1810.25	1623.26	1514.35	1515.66
29.17	1786.44	1281.3	1281.3	1628.44	1220.66	1077.92	1171.1	1421.75	1224.34	1171.44	1327.69	1514.06	1542.45	1255.3	1366.5	1418.68	1055.48	1060.97	1181.92	1353.43	1450.76	1415.38	1666.93	1484.94	1314.21	1427.58	1285.22	1719.4	1396.24	1673.66	1586.72	1311.8	1687.3	1725.76	1299.65	1612.2	1246.1	1598.52	1381.34	1898.39	1450.08	1840.47	1832.72	1316.19	1867.18	1555.5	1931.98	1440.94	1317.31
29.18	1210.21	1837.82	1837.82	1311.63	1297.74	1123.91	1388.93	1314.36	1346.04	1423.02	1217.69	1604.42	1314.29	1572.68	1502.94	1116.93	1591.65	1724.57	1675.24	1497.62	1647.05	1426.22	1491	1277.45	1152.66	1085.58	1436.1	1557.8	897.988	1557.8	2057.56	1486.89	1519.39	1698.47	1485.51	1299.74	1293.34	1225.22	1294.03	1675.34	1715.86	1293.27	1894.53	1434.18	1588.66	1463.91	1458.27	1554.51	1428.95
29.19	1322.06	1228.46	1228.46	1398.06	1275.04	1306.16	1559.05	1374.99	1231.98	1240.11	1067.05	1190.67	1472.36	1115.54	1531.34	1320.98	1476.74	1426.64	1725.59	1400.16	1090.37	1370.04	1259.51	1427	1149.97	1539.3	1190.11	1242.4	1095.65	1451.45	2048.86	1575.66	1559.51	1656.51	1431.12	1278.14	1550.9	1291.55	1147.16	1577.76	1640.66	1537.23	1503.56	1048.5	1699.82	1229.87	1555.93	1521.45	1744.09
29.2	1479.73	1325.36	1325.36	1440.69	1486.25	1390.2	1240.93	1303.37	1551.67	1135.85	1386.91	1188.61	1312.97	1156.01	1805.83	1088.03	1469.5	1294.43	1602.53	1271.96	1090.31	1294.46	1389.66	1364.61	967.683	1466.52	1322.33	1404.34	1659.58	1246.93	1510.57	1418.73	1573.98	1458.57	1418.26	1619.31	1664.9	1599.12	1462.44	1431.08	1573.54	1644.9	1437.31	1519.81	1576.24	1737.65	1302.04	1734.65	1595.78
29.21	1342.29	1653.27	1653.27	1151.12	1280.77	1577.31	1248.62	1445.02	1120.65	1450.81	1688.12	1333.89	1289.92	1181.61	1355.6	925.481	1477.62	1444.26	1549.76	1508.91	1070.9	1281.92	1154.49	1250.03	1582.7	1302.17	1293.44	1458.2	1489.13	1387.66	1363.85	1953.15	1530.63	1349.25	1526.79	1520.46	1555.89	1455.22	1299.56	1266.13	1609.03	1218.11	1761.82	1612.77	1533.64	1773.69	1409.78	1507.25	1233.97
29.22	1298.22	1581.02	1581.02	1478.16	1515.47	1375.49	1265.02	1267.02	1178.06	1290.69	1078.97	1048.53	1075.26	1549.65	1269.65	1477.3	1276.37	1306.93	1142.08	1459.15	1155.4	1364.8	1341.01	1520.66	1309.58	1541.27	1281.82	1559.46	1155.56	874.571	1092.11	1600.98	2026.15	1515.11	1477.63	1515.44	1721.22	1689.5	1333.54	1166.5	1289.17	1188	1251.25	1614.09	1440.64	1587.15	1372.05	1339.19	1069.17
29.23	1630.8	1284.15	1284.15	1283.75	1209.19	1538.69	1293.35	1342.57	1093.08	1469.5	1358.59	1566.75	1302.1	1551.48	1489.6	1452.59	1668.6	1451.93	1425.09	1236.79	1179.89	1252.87	1336.84	1027.57	1007.09	1294.07	1254.06	1570.51	1206.33	1270.89	1564.71	1359.48	1652.45	1496.01	1569.44	1824.12	1264.56	1409.89	1498.5	1271.38	1439	1457.3	1365.42	1441.39	1408.24	1460.92	1439.3	1269.98	1355.39
29.24	1658.63	1521.99	1521.99	1233.24	1371.68	1265.21	1401.31	1357.5	1133.26	1630.93	1089.22	1614.32	1391.87	1231.49	1308.03	1467.2	1423.12	987.727	1321.69	1360.79	1344.75	936.034	1271.19	1240.84	1226.92	1361.89	1021.54	1168.73	1289.46	947.82	1759.57	1149.51	1365.69	1561.78	1373.69	1650.59	1519.32	1409.07	1489.98	1599.49	1880.44	1578.01	1637.89	1355.91	1549.49	1629.01	1602.39	1448.86	1372.69
29.25	1600.12	1347.62	1347.62	1333.4	1012.07	1340.09	1011.75	1219.28	1043.79	1450.13	1444.63	1448.4	1505.24	1114.53	1287.4	1468.03	1139.34	1165.73	1134.08	1048.17	1076.27	1316.24	1152.25	1366.26	1404.58	1154.55	1314.75	1423.82	1304.04	1517.99	1348.28	1286.34	1515.69	1352.2	1279.92	1502.78	1416.26	1342.84	1505.86	1256.12	1601.42	1648.66	1514.46	1527.32	1321.61	1496.45	1791.9	1494.68	1356.11
29.26	1663.06	1166.81	1166.81	1274.2	1458.35	1592.96	1066.15	1353.34	1397.5	1074.76	1191.41	1213.85	1454.56	1290.26	1411.2	1247.21	1192.55	1341.02	1246.32	1006.65	1119.45	1208.98	1442.96	1394.97	1309.59	1263.93	1026.06	1254.34	1293.03	1031.84	1430.99	1022.78	1661.12	1512.29	1588.51	1029.73	1641.31	1358.94	1085.32	1546.25	1537.11	1892.1	1422.56	1590.16	1579.88	1606.01	1358.02	1445.81	1027.08
29.27	1408.14	1176.25	1176.25	1345.9	1330.3	1450.72	1365.3	1104.36	1261.42	1474.47	1120.5	1090.51	1313.87	1169.53	1460.21	1424.71	918.193	1047.34	1290.1	1233.25	1286.91	1161.62	1443.48	1243.74	1055.6	1504.47	1295.38	1319.36	1171.6	1212.91	1238.13	1553.82	1245.97	1335.92	1557.09	1509.68	1511.89	1413.07	1510.9	1398.02	1544.4	1634.92	1461.53	1347.04	1514.27	1399.94	1180.3	1780.21	1152.05
29.28	1400.07	1362.45	1362.45	944.549	1501.29	1511.77	1265.69	1383.07	1494.99	1567.97	1322.44	1333.98	1172.58	1053.31	1374.13	1360.46	1129.95	1373.39	1028.79	1392.23	958.172	1260.84	1373.67	1302.61	1310.03	1405.31	1250.11	1289.13	1016.42	902.723	1004.25	1278.8	1452.33	1578.59	1634.3	1555.53	1817.81	1292.22	1245.7	1225.81	1313.19	1420.28	1064.09	1250.95	1333.1	1293.98	1303.79	1219.58	1205.08
29.29	1204.96	1179.61	1179.61	1122.85	1094.31	1165.63	1285.15	1138.99	1495.33	1302.84	1758.23	1369.29	1045.87	1241.5	1356.44	1411.51	1454.91	1170.62	1173.43	1355.92	946.388	1470.13	1087.47	1515.79	1655.62	1289.62	1364.98	1209.59	1056.36	923.178	1027.82	1777.55	992.956	1590.56	1530.52	1204.18	1399.89	1460.35	1447.98	1603.53	1381.49	1499.47	1276.03	1494.61	1226.22	1420.51	1538.93	1542.13	1344.48
29.3	1141.55	1076.45	1076.45	927.528	1266.37	1373.87	1107.43	1359.05	1432.26	1277.02	1516.86	1159.05	1407.91	1122.61	1444.2	1413.77	1058.77	930.221	1399.26	1581.54	1322.74	1409.03	901.626	1190.32	1375.59	1410.28	1373.73	1122.87	1065.12	936.665	1327.17	1840.36	1470.14	1442.58	1290.32	1310.49	1192.67	1187.47	1402.38	1392.1	1204.4	1189.89	1298.57	1208.19	1149.3	1457.48	1200.38	1729.51	1544.49
29.31	1447.58	1759.3	1759.3	1467.97	874.414	1405.9	1183.6	983.5	1258.11	1444.82	1376.39	1216.17	1178.29	1367.74	1375.42	1114.42	973.656	1405.33	1102.98	1465.08	1206.26	1114.83	1335.44	1302	1297.23	1196.73	1339.47	973.899	1219.21	1390.73	1196.21	1432.07	1420.83	1773.4	1363.88	1038.25	1035.51	1170.07	1141.76	1539.09	1282.83	1176.64	1442.76	1416.74	1296.59	1183.21	1425.09	1349.48	1333.62
29.32	1597.81	1352.88	1352.88	1164.71	1080.99	1216.35	1508.15	1174.26	948.767	1096.12	888.64	1285.08	1618.55	1602.68	1437.15	1368.53	999.248	944.222	1269.3	1089.06	1148.49	1233.3	1078.46	1379.34	1163.91	1369.81	1466.65	1382.14	1308.29	1314.34	1554.8	1516.36	1530.72	1688.06	1354.56	1325.58	1498.08	1226.18	1250.06	1441.09	1550.62	1403.34	1629.52	1433.95	1540.16	975.698	1904.9	1370.33	1248.26
29.33	1154.42	1325.78	1325.78	1494.24	1431.96	1193.67	1198.61	1103.73	1041.01	1091.12	1025.58	1111.26	1200.67	1127.9	1167.82	1303.22	945.932	1096.8	1526.82	1372.99	1052.31	1179.31	1189.15	1264.4	1041.1	1114.05	1406.79	1064.96	1287.43	1193.93	1130.49	1665.33	1527.68	1363.38	1586.37	1484.96	1294.79	1415.01	1134.73	1481.44	1670.76	1372.73	1169.63	1199.7	1139.52	1041.21	1279.51	1330.69	1301.36
29.34	1732.29	1219.88	1219.88	1472.29	1274.21	1147.35	977.569	1338.77	1137.21	1088.07	1253.49	1121.44	1317.6	1062.66	1354.25	1283.34	1312.4	1174.35	1193.46	1377.16	1147.28	1415.29	1422.81	1182.64	1230.57	1448	1068.93	1168.64	1126.39	901.164	1162.71	1424.71	1210.74	1222.4	1311.65	1315.79	1274.48	1380.3	951.419	1399.38	1280.07	1597.08	1729.35	1086.42	1318.68	1375.59	1098.38	1102.69	1328.7
29.35	1194.76	1051.57	1051.57	1426.22	1161.99	996.881	1082.72	1049.3	1393.78	1133.8	1182.55	1273.68	1268.26	1255	993.152	1394.81	1287.01	903.37	943.994	1159.42	1243.27	1213.61	1275.07	1239.99	1058.01	1029.13	1159.25	1170.98	1232.31	924.726	1217.78	1427.48	1515.14	1117.94	1680.83	1398.93	1463.48	1581.32	1384.36	1255.32	1314.35	1455.72	1442.32	1498.12	1090.7	1443.13	1386.75	1611.63	1379.27
29.36	1295.68	1362.29	1362.29	1084.92	1297.61	1375.74	1297.67	911.981	1314.78	1461.41	1616.71	1083.63	1047.28	1698.32	955.613	1183.9	956.47	1522.5	1003.09	999.018	1355.95	1250.83	1225.29	1532	1154.62	1188.65	1248.22	1153.65	1441.2	1199.46	1193.97	1359.55	1218.06	1493.73	1150.7	1718.8	1091.23	1092.84	1308.97	1193.46	1239.21	1370.1	1551.74	1667.72	1353.35	1317.11	1241.82	1186.55	1083.44
29.37	1717.76	1108.21	1108.21	1308.99	1232.16	1361.3	1082.51	987.65	1369.17	1141.7	1664.19	1298.72	1112.22	1161.69	1241.3	1361.28	1340.93	1158.38	1000.26	1048.36	1187.78	1146.7	948.493	1259.25	1078.19	1376.91	1081.64	1206.54	1133.04	967.733	1427.09	1394.7	1217.47	1534.64	1419.51	1223.89	1610.12	1117.47	1263.43	1301.52	1168.26	1470.14	1416.04	1281.59	1170.98	1353.63	1479.68	1410.66	1562.99
29.38	1292.91	1219.11	1219.11	1339.14	1398.62	1062.44	1149.14	1261.81	1388.03	1111.7	1225.19	1281.77	1089.52	875.581	1441.48	1111.09	1312.47	1404.22	975.513	1557.42	1485.53	820.63	832.594	1158.38	1209.03	953.05	1026.15	1441.33	1117.25	1350.35	1301.95	1276.04	1449.79	1345.59	1062.45	1633.47	1718.44	1310.02	1411.75	1015.68	1223.03	1259.26	1459.83	1384.47	1330.51	1359.18	988.679	1616.76	1284.55
29.39	1167.58	1062.24	1062.24	1249.08	1205.3	1187.46	1553.03	1102.04	973.869	1160.45	1683.71	1108.2	1222.61	1113.76	1006.33	1033.87	1401.96	918.874	908.234	1145.3	1069	1118.48	994.572	1010.58	1189.2	1160.73	1269.31	1067.42	955.652	1092.62	1138.74	1588.55	1303.93	1243.68	1098.51	1119.64	1281.57	1377.65	1642.22	1203.37	1442.01	1770.44	842.717	1125.5	1153.88	1366.71	1188.12	1626.8	1177.13
29.4	1153.28	878.636	878.636	1428.09	1338.86	1294.38	1310.78	1074	1117.79	1330.77	1509.53	1110.45	1658.57	1054.49	1277.33	861.913	1183.41	1251.38	1113.44	1045.1	1153.15	1059.35	940.458	1028.18	1034.61	1143.45	1178.67	1521.35	1048.04	1221.22	1221.07	1115.45	1354.69	1259.44	1284.38	1639.5	1406.84	1532.31	1222.39	1342.7	1221.91	1851.83	1253.46	1533.76	1433.9	1333.08	1218.73	1277.27	1110.45
29.41	1353.63	1333.74	1333.74	1342.81	895.112	1195.29	1239.48	1095.02	1120.42	1023.16	1045.11	969.584	1006.84	1296.92	1079.3	965.647	1130.66	1187.86	1281.63	1395.56	790.882	1117.57	1413.99	1388.4	950.509	1214.27	1411.52	1447.83	993.961	1455.62	1431.45	1300.55	1355.73	1108.71	1282.8	1370.98	1302.33	1780.45	1363.39	1067.71	1212.57	1496.2	1235.21	1643.83	1196.33	1511.9	1511.6	1017.79	974.857
29.42	1363.28	1002.61	1002.61	1016.14	1340.66	1240.22	1144.75	1096.86	839.846	1187.12	964.826	1102.8	1150.39	1084.81	1307.09	1264.83	1507.36	1307.74	1268.71	1183.26	1012.57	1040.12	1009.78	885.302	1072.27	973.124	1297.3	1060.81	957.85	1428.83	1259.84	1257.33	1328.26	1024.72	1035.02	1250.8	1454.37	1297.91	1563.74	1278.1	1506.51	1330.93	1290.55	1376.89	1307.23	1176.5	1272.68	1440.62	1139.48
29.43	1130.18	1259.95	1259.95	890.895	1172.3	1026.24	1171.28	1244.89	1029.45	1216.91	1361.06	1174.65	1115.15	949.117	1226.92	1100.51	1050.52	1222.43	1553.76	934.91	1277.61	1106.65	1408	1118.71	1095.01	1065.25	886.716	952.067	849.389	1040.2	1332.4	1303.06	1194.04	1155.56	1109.86	1166.86	1278.2	1174.04	1525.14	981.71	1231.77	1754.91	1190.08	1467.72	1512.09	1124.17	1128.88	1347.17	1016.42
29.44	1224.35	1095.3	1095.3	1284.83	1162.8	1265.97	1033.69	849.08	1014.76	1072.81	965.417	1085.11	1301.91	1222.96	946.848	1224.9	1294.11	1136.48	1334.42	896.117	1324.98	1091.12	1387.26	1045.79	1037.35	1244.28	1116.53	1249.45	1336.97	1104.58	1354.22	1331.37	1068.51	1600.27	1118.4	1190.25	1271.63	1424.25	1458.96	1039.52	1296	1477.48	1171.7	1159.39	1198.22	1210.43	1331.56	1367.61	1131.31
29.45	943.969	1368.21	1368.21	1325.57	1479.53	808.924	781.409	977.758	1155.46	1264.59	1081.94	1148.41	1262.43	997.18	891.035	1177.38	1049.68	1220.9	958.808	1292.83	1296.02	1235.04	1169.33	1143.27	1150.59	1251.61	1180.18	993.973	1269.19	978.265	1328.6	1541.24	1467.29	1163.77	1236.35	1501.12	1343.64	1208.93	1531.35	1148.03	1276.31	1122.44	1061.4	1557.06	1472.36	1392.4	1309.03	1363.88	1252.06
29.46	1322.36	1186.71	1186.71	935.428	1046.38	1091.47	948.687	1089.27	1038.02	1405.38	1213.52	1066.77	1305.63	960.006	1029.55	1135.29	1055.93	1188.91	1046.9	1026.03	1426.77	1018.17	1311.26	800.27	1056.11	1495.04	1212.73	1092.74	819.378	1085.73	1419.62	1376.83	1419.54	1426.89	1712.12	1200.28	1270.76	1189.3	1485.58	1296.88	1303.07	1338.93	1072.44	1297.4	1074.38	1178.32	1175.74	1471.08	1212.48
29.47	962.454	1251.56	1251.56	1063.5	1097.44	906.325	1004.39	906.277	1049.71	1070.46	1015.43	1063.06	1237.76	1017.96	1113.01	1043.11	1162.76	1037.18	1128.18	982.968	1091.98	925.829	1192.21	1181.07	1190.1	1266.18	1099.72	986.928	906.585	996.442	1399.41	1038.74	1672.51	1475.92	1162.72	977.744	1140.46	1349.41	1076.64	944.64	1366.64	1226.03	991.432	1482.51	1216.33	1513.84	1727.36	1752.46	1334.4
29.48	1094.98	1185.37	1185.37	1195.53	1063.64	908.079	948.078	1394.95	1018.36	1075.89	1110.63	972.715	1055.67	1090.02	1141.27	1153.85	869.612	1232.73	1300.59	1103.42	1223.17	1023.53	1003.29	1175.13	1287.97	817.395	1143.55	1196.76	1092.4	1278.22	1553.39	1305.07	1334.91	1197.73	1314.46	956.641	1131.26	1393.41	1180.85	1061.66	1347.53	1203.39	1252.84	1633.57	1324.57	1408.92	1281.67	1097.56	1003.67
29.49	1292.73	1217.08	1217.08	1121.56	1188.43	1042.99	1283.9	1010.43	1228.48	1194.83	964.18	1013.75	940.222	1056.71	1254.48	1364.78	831.227	1070.52	1026.7	1130.8	1244.3	1217.68	1045.12	1000.62	1104.95	1308.05	1045.29	1246.22	1169.68	1002.37	915.763	1088.75	1290.26	1330.86	1049.35	895.387	919.608	991.901	1497.28	808.962	1154.74	1376.89	1473.38	796.544	1263.8	1287.45	1353.44	1263.99	943.973
29.5	1049.82	1485.69	1485.69	1259.41	1088.96	1117.88	1128.7	964.186	893.032	1416.52	1049.79	1047.49	1128.71	1065.04	1142.47	1474.29	911.631	837.195	1170.54	889.456	1035.52	1433.66	1027.34	910.978	1045.88	1113.05	1480.24	989.459	1239.29	951.381	1378.41	1375.62	1300.33	1551.46	1134.58	1190.18	1070.69	1138.81	1483.88	1173.87	1475.79	1279.25	1216.45	854.497	1583.79	1087.39	1191.07	989.041	1197.28
29.51	1381.64	1100.6	1100.6	1052.55	969.393	957.787	1124.6	945.71	1012.63	1495.08	990.271	1115.65	1123.04	1298.85	1078.41	1222.81	1077.33	1340.38	1113.45	1124.97	978.958	1073.7	841.889	946.961	1085.38	1376.16	1104.54	1174.9	1017.75	1305.66	948.095	1222.93	1174.95	1400.32	1309.15	1448.27	1015.91	1102.05	1379.94	1348.71	1187.78	1100.34	1187.84	1121.16	1230.18	1117.59	1214.34	886.835	1024.67
29.52	948.789	1347.89	1347.89	1417.48	1213.49	1125.2	1003.56	969.853	1334.04	1210.12	1060.3	1057.72	1149.47	1436.8	1113.4	1273.25	1245.2	951.59	1276.31	993.291	879.141	1141.37	1244.93	1042.35	935.036	1302.19	1218.53	1027.52	900.884	1377.14	1161.46	1345.65	903.274	1301.74	1339.23	1306.56	1089.59	1206.74	1400.73	1400.15	1279.72	1186.65	1054.97	1277.69	1340.64	1118.51	1209.2	1057.23	1497.25
29.53	1015.48	1161.32	1161.32	1278.94	1407.35	841.221	1131.24	978.417	885.139	1008.22	1205.97	996.476	933.077	1124.37	889.732	1213.97	957.56	926.679	1172.68	1311.57	1099.45	918.436	1021.25	1193.74	887.483	1043.31	1343.79	1076.77	828.584	1211.07	1288.51	1268.75	968.516	1198.44	1086.02	992.56	1175.62	1170.5	1539.95	1322.58	1010.75	1236.6	1021.37	1209	1405.59	1089.68	1259.31	1400.45	1355.58
29.54	1206.74	656.944	656.944	1322.58	1124.9	920.711	1071.41	1127.29	1234.3	892.023	1259.43	1061.41	1206.97	760.761	960.352	897.948	1052.48	913.398	1052.13	1123.33	1246.64	1043.47	1106.18	1106.91	889.304	1021.49	950.559	1072.56	1044.4	1065.71	1217.9	1464.82	1190.29	1043.63	1331.55	1101.01	1349.03	1386.53	1373.57	1193.18	1083.99	1628.43	1345.17	1609.71	1524.72	1288.13	1220.55	1177.77	1282.79
29.55	1523.04	1252.95	1252.95	1014.07	1210.56	1031.45	1279.49	983.876	1079.2	989.194	1226.71	958.193	1049.57	898.584	908.588	1011.57	873.36	973.635	1064.64	1241.39	1081.74	1214.27	1098.47	1023.16	1180.36	1218.71	976.759	1123.88	1165.19	850.856	1047.93	949.817	1155.08	1651.06	1316.79	756.31	1079.86	1393.71	1084.94	1320.15	926.567	1317.92	1355.12	1390.22	1116.89	1068.75	1541.25	1189.4	1057.77
29.56	1211.3	971.389	971.389	890.386	1139.79	1050.67	1228.01	709.706	929.362	1018.31	1220.76	1037.04	952.621	1030.98	759.977	1084.84	1025.89	871.076	1267.24	1352.69	1167.13	1078.32	1259.11	1055.12	1080.87	1206.66	1297.38	1181.59	1067.44	919.785	1430.38	1140.11	1237.44	1427.49	998.162	1005.58	1224.73	1459.95	754.718	1208.48	1212.5	1296.62	1348.52	1085.88	1124.21	1098.71	1370.03	946.393	1198.6
29.57	1259.52	899.547	899.547	821.622	775.755	1085.47	747.193	1096.35	1110.21	1134.47	1105.37	1157.6	1289.58	994.94	910.53	1033.31	896.595	1176.75	1113.86	1313.3	1032.78	891.492	1283.84	937.825	1050.31	1022.18	1162.79	1010.68	1025.87	785.364	1325.96	1153.66	1135	951.644	991.914	1175.84	1292.32	1401.88	1127.63	985.703	1133.3	1427.48	1333.47	778.836	1443.08	1146.25	1170.86	1003.15	1522.71
29.58	1086.37	913.598	913.598	905.408	947.611	718.995	1110.59	1002.02	1055.81	1108.72	1069.08	743.627	973.58	1165.15	988.99	1272.32	1002.53	955.607	1049.46	985.747	1060.66	1112.49	979.695	1209.18	1009.82	1132.04	1179.12	1055.22	1152.92	1233.48	1342.12	1134.42	1384.05	849.414	1226.49	1098.57	1349.39	1227.66	950.983	1165.14	1132.96	1396.82	1118.35	1319.95	1270.22	1155.59	1219.99	1290.59	1024.74
29.59	1486.07	953.887	953.887	835.946	1068.76	1002.18	1021.44	890.213	1091.64	1273.65	953.024	1000.01	902.746	983.14	1316.57	1023.69	885.042	1060.5	1261	847.053	1220.84	1141.81	840.533	942.76	1140.99	1144.4	922.611	1061.87	1270.35	1083.59	1193.78	1019.01	1003.08	917.484	1054.9	986.254	1307.42	1270.07	853.092	1242.1	1152.88	1233.91	1247.2	1472.84	1197.15	1231.49	1402.5	1233.7	996.35
29.6	1130.28	978.761	978.761	931.085	896.109	996.549	820.251	1108.62	1255.03	1242.69	1102.71	1272.17	1064.75	1190.46	1150.37	1313.05	965.411	1048.69	1055.1	952.738	1306.41	931.025	1023.8	1358.93	827.431	829.169	934.812	871.888	1039.3	853.018	1177.89	1465.71	823.07	1061.75	1076.68	1107.92	1417.68	1112.02	1321.43	1270.09	1077.67	1124.25	1363.42	1039.07	1410.99	1149.39	1198.6	1129.77	962.832
29.61	1253.45	1049.71	1049.71	1130.03	943.235	1239.61	1059.91	1103.79	914.108	1278.39	958.684	1061.27	973.875	1076.86	1313.49	1058.32	1100.01	1088.47	1162.11	984.216	1197.15	1079.69	1372.35	1385.07	858.223	843.624	1023.38	989.005	735.758	838.652	955.668	1086.37	1357.32	1117.23	986.941	1157.38	1084.67	1362.2	1077.95	1212.62	1028.58	1006.93	1190.97	1051.71	1457.26	1123.97	1053.51	1235.46	847.372
29.62	1191.76	1113.27	1113.27	1069.9	741.67	840.698	808.382	946.098	1136.15	884.214	825.6	1072.55	815.571	1106.63	908.707	1060.9	1181.7	971.771	1250.95	956.835	1002.55	1137.48	1173.79	1322.74	1274.53	877.738	1351.44	939.222	1084.24	1144.25	769.377	1279.52	1334.67	1064.71	965.114	1225.79	1180.56	1460.74	1077.98	1216.46	1107.89	804.06	1051.75	1188.12	1123.41	1176.17	1061.87	1101.36	989.787
29.63	1227.17	1050.46	1050.46	1046.15	1055.6	1096.87	1371.92	1230.87	833.281	1124.29	1173.81	1358.88	1098.05	1255.98	1159.56	1467.12	858.349	1143.62	1151.58	1052.76	937.287	1188.51	1210.4	1005.37	1345.94	782.812	1157.05	921.787	1246.17	1069.93	1207.01	1306.12	1292.58	1028.17	1124.36	986.842	1069.63	1074.26	1135.55	1099.24	1314.74	861.221	932.14	1209.49	1104.61	1422.46	1059.38	1068.15	989.782
29.64	1134.97	1029.87	1029.87	1211.15	1105.73	959.219	1336.58	1152.24	1095.65	854.755	1082.84	1080.27	735.104	1034.98	1040.92	1049.97	1050.05	1260.86	1160.12	904.842	975.147	1093.41	956.508	1150.23	1243.12	1119.85	966.479	1054.4	1082.78	1208.99	1168.88	1203.3	1379.17	1189.16	1097.22	1195.94	1105.69	1301.55	1037.75	872.595	1524.25	1213.95	1143.79	1473.25	1115.17	1144.13	1081.6	1179.29	1072.02
29.65	1093.4	1246.79	1246.79	1046.24	781.824	974.282	1162.43	713.88	1172.76	768.816	964.668	1023.88	904.539	1294.89	1031.19	1238.82	959.641	1206.5	1130.49	992.626	1118.26	1009.14	1161.36	1131.14	1010.1	907.762	1038.02	1226.48	1136.5	1033.65	1197.41	1045.06	1045.54	1316.68	1071.42	1325.94	1294.46	1180.78	1058.42	1363.06	1089.8	1262.38	1273.38	1321.46	1110.6	1257.9	1064.94	1301.64	1169.67
29.66	1084.2	1161.99	1161.99	730.431	964.777	1023.91	941.967	786.993	1093.53	837.157	1107.95	916.045	1018.12	1139.17	1144.24	1022.23	798.199	1105.79	1365.64	1368.82	1098.83	978.36	1104.19	1285.74	1154.33	1018.8	1139.69	922.05	1085.64	903.992	1230.96	1005.36	1223.12	1027.48	1013.93	1572.25	1314.91	1550.72	975.091	1215.18	1240.4	1523.28	996.067	1085.88	928.089	1214.69	1130.19	890.956	808.565
29.67	991.819	1003.34	1003.34	925.683	826.362	841.352	875.068	742.873	980.447	1066.21	905.611	534.616	1055.2	767.205	1022.9	1135.64	870.804	1143.39	1016.79	1407.53	1212.75	1006.96	1190.62	889.327	1185.9	1248.59	1160.27	886.841	1255.78	860.086	1084.81	1030.06	863.451	1070.73	1106.71	1500.87	1205.79	1172.85	1278.37	906.338	1366.92	1227.77	870.989	1288.01	1074.19	1356.94	1198.29	1163.26	972.394
29.68	939.074	1111.54	1111.54	894.352	976.681	973.313	1085.08	1057.64	880.03	1415.07	1002.72	900.154	931.965	954.61	976.536	950.76	1158.19	863.378	1211.79	1263.83	1255.41	1128.5	1074.08	890.055	1092.13	1131.35	1078.51	881.105	1026.34	944.49	962.821	1104.89	1208.03	1375.04	1349.64	1278.58	1065.33	960.967	1074.97	1184.4	1411.42	960.947	951.138	994.149	1467.25	1183.38	1116.54	949.895	1140.08
29.69	1248.95	1042	1042	971.483	1029.13	1143.72	1374.28	988.091	824.014	1214.49	975.1	1072.64	1048.9	901.812	1266.49	1201.91	1225.37	934.636	1162.21	971.83	1113.19	1241.86	1425.34	823.77	1079.7	1223.17	1303.5	1036.6	829.866	948.477	1192.98	864.101	1177.58	965.253	1102.33	1267.57	1258.57	1155.67	1285.59	1345.13	1022.18	984.122	1106.33	1499.87	1285.59	1049.1	1149.6	1202.4	1185.92
29.7	1058.64	1066.42	1066.42	974.777	947.459	974.347	1061.4	1053.68	981.19	942.531	885.76	1031.24	1034.81	1134.63	1000.01	750.74	1237.01	980.765	1111.89	886.71	1145.68	615.103	1261.98	903.105	1253.16	768.647	939.244	814.118	934.516	1112.48	1113.75	1318.99	1169.84	1253.34	1115.93	935.65	1269.98	1109.44	1139.04	1240.8	1201.1	854.602	1327.5	1286.29	1178.54	982.026	1325.47	1300.94	1260.87
29.71	961.734	933.449	933.449	1152.79	1031.86	1005.64	1358.55	838.347	1080.25	1086.54	837.346	1114.44	1241.39	1281.76	1007.65	948.156	934.723	1423.08	1168.51	1227.86	1217.05	841.076	1077.9	1124.02	917.518	1263.38	1264.08	1178.75	943.556	1266.67	1353.38	1350.07	1078.79	1273.12	1261.84	862.386	1213.33	1085.3	1386.86	1228.58	1021.98	1185.86	986.796	1070.04	922.046	1386.29	1068.48	1208.59	1047.6
29.72	1057.24	937.948	937.948	867.845	1150.8	647.974	945.441	1019.63	866.177	896.351	1160.58	1158.41	989.073	1153.7	830.077	1231.78	935.479	1054.11	1215.07	1052.46	1148.35	1082.3	1103.33	917.662	1176.83	1092.69	1016.64	986.869	1369.55	1204.47	1430.33	1085.75	929.173	921.773	1040.41	1184.64	1037.13	1056.41	1652.73	997.01	1212.2	1083.19	929.668	1208.34	938.083	1072.41	1111.61	993.72	810.094
29.73	810.258	952.18	952.18	898.913	933.861	721.702	1185.83	1013.21	978.452	993.224	872.907	1073.56	919.758	1229.99	794.924	1116.02	1064.79	1222.62	1057.24	1129.47	1185.11	1167.03	1096.09	888.959	1159.49	1201.84	1203.2	810.522	970.91	1049.51	973.386	975.094	1344.34	930.641	960.066	867.742	1206.16	1158.42	1086.9	917.157	1051.57	1296.31	1075.63	952.391	1240.98	1072.23	1181.73	1117.67	1134.55
29.74	1049.57	1218.73	1218.73	906.867	1028.65	1147.79	1094.23	1111.15	839.64	919.482	1083.89	762.142	1014.28	1022.35	1098.14	1248.3	1183.03	1087.98	908.978	749.981	1044.41	1274.95	1166.56	814.407	844.45	1347.89	1420.95	1210.77	1313.47	1144.48	1172.94	1062.71	1152.81	1022.83	1259.37	1181.76	737.931	1223.27	1100.95	1124.86	1077.19	1127.45	1043.19	1068.28	1830.62	1026.39	1047.51	1078.43	1055.5
29.75	708.227	1120.8	1120.8	1050.35	1084.62	1118.88	1151.29	1263.77	937.904	983.088	1268.27	840.796	828.108	869.259	900.697	1096.48	891.024	976.58	691.63	1283.84	887.257	1097.1	915.176	1008.69	1159.82	1020.36	1083.73	1414.36	1071.33	849.781	1308.13	895.067	1137.56	978.72	1257.15	1386.77	748.562	1121.55	1117.42	1367.36	1130.12	1029.61	1001.45	930.538	1306.46	1099.43	916.795	821.465	710.483
29.76	824.162	680.915	680.915	863.935	873.148	1414.51	967.299	1140.99	803.017	981.337	816.766	956.698	968.749	1014.46	786.075	1182.3	1287.7	1081.77	1393.59	1149.34	1006.37	858.324	1073.29	940.986	898.934	1171.83	1108.57	1152.01	840.506	868.804	947.767	1130.23	1211.79	796.017	1480.1	1073.21	834.075	1117.58	1042.6	942.309	1146.76	1237.49	1035.71	1159.79	1343.84	1060.77	1208.61	1209.03	1120.91
29.77	862.576	980.291	980.291	1008.83	1166.2	1141.29	1003.21	910.704	993.374	938.411	989.317	1046.96	1188.98	1163.05	1206.87	1248.41	1161.67	985.222	1178.08	907.436	1035.21	1159.27	965.411	1087.07	1106.61	1171.99	885.914	753.453	916.721	718.059	864.686	1425.68	1096.83	1105.82	1090.34	963.082	1201.38	1190.99	1013.88	1044.1	1363.62	923.021	1269.54	1061.67	922.784	1170.39	1260.07	1108.08	1110.05
29.78	1173.31	655.133	655.133	1086.72	1114	1026.52	1042.84	1175.56	744.367	1028.51	1014.61	932.059	950.601	1050.35	1108.3	1038.33	1258.94	1022.42	1086.77	1012.93	1243.22	1245.34	1144.48	960.085	757.826	868.591	807.425	1220.65	1138.92	703.976	1549.69	992.36	1172.61	1216.02	978.617	1116.87	1163.82	1012.65	1290.39	958.058	1541.74	1028.15	1267.63	1010.92	1066.68	969.137	994.517	989.455	861.982
29.79	980.543	1210.49	1210.49	1077.01	954.388	1084.93	1057.33	972.373	1063.4	851.668	910.552	914.315	1172.38	688.345	819.852	943.617	1035.73	858.524	1236.88	934.017	1100.9	985.819	885.019	846.183	1123.23	991.868	804.09	1378.83	1399.13	1046.03	932.701	1061.33	1198.06	1017.23	860.312	1093.34	1112.76	980.693	1257.85	932.537	1234.09	818.951	1095.97	584.28	1138.5	1163.32	1292.74	1293.59	748.646
29.8	1336	954.726	954.726	885.049	1300.91	743.542	969.211	928.86	1130.88	1004.16	1024.2	1022.92	905.503	1028.89	953.224	935.455	920.306	657.538	1227.51	758.925	1110.03	1145.47	1116.44	777.077	1090.09	1087.9	1076.09	1099.39	1070.68	1317.62	1296.24	1045.8	1213.27	1132.33	1024.98	977.372	1198.76	1338.47	958.284	1244.2	1226.65	1288.05	1179.19	994.163	1195.94	1199.26	1194.02	966.476	833.593
29.81	957.109	1319.89	1319.89	973.574	1112.5	1050.72	861.71	961.828	976.213	1144.4	856.601	1155.08	1042.04	925.727	856.782	1067.01	1172.92	1048.65	885.612	1030.14	1085.42	871.719	737.767	1042.48	1058.9	1078.45	1142.76	1287.75	699.745	1100.03	1205.77	939.453	915.631	1231.67	1301.28	1149.2	1176.63	1146.17	913.088	1206.09	1028.35	1110.77	1113.87	940.65	957.035	1132.26	1378.11	1402.16	833.607
29.82	848.162	1101.14	1101.14	947.924	722.851	1070.39	1062.28	1004.42	946.874	1028.68	1025.62	1287.93	1137.18	1179.74	996.982	667.872	962.067	1022.1	1104.53	741.92	968.553	962.386	832.103	1138.85	1240.5	1024.34	917.494	1116.03	1201.44	995.568	1298.54	1138.07	1211.57	927.283	1066.09	1261.96	1211.02	1166.66	887.744	935.674	1206.85	741.844	1152.83	918.496	1021.01	1247.21	958.052	894.716	1015.21
29.83	823.415	790.893	790.893	1030.94	1066.19	1129.47	880.95	826.271	1088.91	1031.07	1119.35	1221.4	986.601	928.628	990.383	886.03	923.503	1238.79	760.752	892.644	1026.43	1242.83	1129.26	884.67	1174.26	916.628	1010.6	968.086	1083.79	888.003	1550.29	1103.14	999.711	1110.29	1324.27	1055.8	761.884	1008.27	1053.29	1102.6	1001.69	1008.88	803.824	1155.95	1045.95	1606.83	1060.12	1285.92	939.613
29.84	970.765	872.153	872.153	1214.27	776.446	678.24	934.818	893.279	934.49	1173.27	858.761	1236.41	1043.98	1160.29	755.853	909.852	952.129	954.464	845.433	671.383	979.576	899.552	1004.28	975.578	889.564	1333.87	982.474	870.856	1234.26	1097.4	1324.1	1149.15	1335.63	1311.98	1275.56	936.36	920.376	1132.08	1026.47	987.928	839.066	929.301	1281.05	961.179	1047.98	1220.71	940.646	1162.68	1043.17
29.85	997.854	841.445	841.445	1198.53	792.709	736.976	924.368	1340.76	969.611	1219.99	889.13	986.262	990.169	1025.94	729.516	1107.44	923.654	1042.47	950.425	833.069	1312.28	1052.44	987.03	916.109	1060.23	974.368	1001.09	1059.39	1083.59	887.215	827.88	1164.39	1391.87	968.855	1088.61	1053.22	1573.59	1017.84	1190.19	907.183	1075.62	1241.73	849.661	969.549	951.698	1039.97	1108.26	1022.72	862.058
29.86	937.438	868.904	868.904	1080.59	818.524	848.526	817.873	925.196	867.251	1017.84	647.659	1108.44	1146.32	1103.58	924.644	1070.57	816.131	1044.68	901.976	1067.29	985.128	1177.95	1048.17	848.843	1100.4	1373.29	1034.08	1049.86	1001.42	908.531	999.192	871.572	1040.98	1205.66	900.314	916.084	1140.57	1009.79	869.519	1083.43	1027.45	859.629	967.462	1472.08	1004.47	880.387	1099.13	1167.42	1205.05
29.87	892.998	762.516	762.516	1047.45	949.207	1340.12	713.837	851.823	1105.36	961.44	1010.64	881.102	927.704	1307.79	937.7	1130	835.352	928.382	1003.57	806.572	991.135	1114.91	1227.42	792.363	849.804	890.776	1150.39	1103.19	1091.31	1124.81	1088.4	942.315	1037.12	940.468	980.337	1103.52	1085.84	805.721	1211.3	1206.61	1077.51	798.409	1159.76	1162.01	972.38	804.769	1256.66	1060.46	1069.2
29.88	1001	818.04	818.04	959.24	1334.5	1358.62	1058.51	846.14	842.771	1037.42	936.721	955.939	894.355	964.773	1072.54	930.747	996.653	902.861	686.244	854.323	1427.09	1063.48	1146.23	751.696	1173.74	867.598	1167.73	767.833	1097.26	924.607	896	880.702	1235.06	1296.7	1038.19	1176.71	1279.19	920.432	1206.3	1114.45	977.317	976.885	998.706	956.813	1077.56	1168.66	1244.72	1170.35	973.066
29.89	986.506	1107.83	1107.83	777.065	975.703	1281.36	1026.55	803.12	1005.18	844.38	900.123	902.604	695.642	909.603	859.338	1385.69	923.958	958.919	1152.53	911.757	848.996	1044.09	1395.74	1037.09	755.303	1255.97	1034.58	1160.37	1073.96	859.699	973.489	972.659	1010.43	875.415	736.938	1272.44	911.754	983.552	1069.62	912.684	978.15	1014.68	1025.24	1168.28	763.862	1190.03	1193.22	1046.86	871.719
29.9	1011.33	721.735	721.735	669.26	782.354	987.351	1084.32	921.436	1076.89	791.087	1294.23	763.562	990.901	921.865	981.014	1212.64	863.981	1027.74	1001.88	1052.71	1027.07	1012.41	1191.54	1123.97	882.09	866.835	1046.61	967.341	1109.13	1000.28	1083.63	907.889	1117.62	940.81	935.466	1047.49	1168.44	1111.03	910.703	1073.1	1392.85	697.329	1167.63	987.173	870.035	1065.16	865.701	893.349	843.307
29.91	1309.27	816.024	816.024	801.136	682.9	1337.23	1034.9	762.847	908.796	1023.98	936.705	1027.35	946.176	954.766	1097.88	795.309	1213.06	1050.48	1081.38	1092.56	836.317	779.55	1153.93	857.385	1050.84	1029.43	924.302	1164.7	1221.53	798.765	815.541	1008.79	1030.96	982.475	1486.36	1007.39	1060.8	957.347	1085.13	1136.73	932.014	984.471	626.537	941.781	1163	1241.71	1132.13	999.488	749.252
29.92	1063.11	851.777	851.777	719.76	1116.85	991.726	986.943	1145.92	957.748	927.49	1033.51	892.022	1019.57	848.602	858.98	929.58	819.874	925.535	1177.87	839.332	1130.61	1085.1	1222.47	1118.27	1177.95	912.431	964.275	1074.5	1037.05	1223.03	1267.37	1127.07	1029.54	1173.38	1326	1095.83	1168.14	1182.55	1124.91	1147.94	1350.4	1057.91	874.664	1009.65	1096.7	844.923	1090.18	1031.88	954.475
29.93	1125.62	738.041	738.041	989.751	873.682	1104.71	1011.71	947.74	1066.39	971.658	1043.35	940.336	983.877	661.142	972.87	926.078	1064.09	982.126	738.039	1168.41	1044.31	865.72	978.866	849.218	766.114	1247.95	1087.58	1068.36	791.566	970.502	932.672	976.567	1019.97	941.683	965.783	1037.58	1399.94	1056.14	1099.83	1198.24	832.632	1177.14	924.743	1074.65	942.125	1114.71	1255.11	872.105	818.62
29.94	1084.63	938.681	938.681	994.534	1200.59	615.412	1040.14	977.791	1218.74	971.011	953.277	838.076	1015.37	907.47	813.005	978.486	884.191	894.286	1085.35	1074.49	949.655	1245.22	1002.66	1093.26	768.26	1114.03	1096.16	1059.04	944.641	743.366	1149.41	1176.04	1159.96	872.66	1206.89	1152.22	1165.14	959.334	1260.74	871.046	1113.09	1281.68	1018.11	1027.31	1253.23	889.181	1146.07	784.571	1154.73
29.95	1170.5	863.202	863.202	1042.59	918.083	821.398	950.375	818.27	1270.16	971.462	982.372	872.294	1038.51	826.879	977.016	730.866	1160.38	1038.65	1021.41	1158.86	810.336	980.433	1382.14	890.156	930.293	866.483	1196.3	1060.15	1021.69	675.348	925.434	977.757	935.259	1126.03	1027.87	808.538	1125.71	780.621	1110.66	863.519	1212.9	1226.73	1020.54	1227.87	1195.44	1205.58	1121.66	1247.53	971.169
29.96	968.507	1015.9	1015.9	1023.6	1151.79	1031.09	780.315	902.633	1249.36	866.861	843.601	742.986	828.685	1049.93	1190.8	898	963.597	916.839	1005.45	1110.07	978.876	1051.46	930.884	1215.14	800.27	1195.82	1108.69	859.372	1151.11	1243.15	894.32	960.249	1112.84	1188.8	852.992	888.749	1110.23	899.5	1088.95	667.033	1011.34	1155.51	1092.05	1082.84	1146.9	964.519	1280.37	909.789	823.99
29.97	1076.82	848.784	848.784	907	1135.03	949.148	979.699	848.316	857.003	1114.82	994.149	636.6	975.017	880.372	994.178	1137.45	893.401	925.86	1225.13	1429.76	1040.86	890.727	1065.08	926.593	956.522	1130.15	905.426	857.632	846.27	628.26	1044.8	1407.83	1285.02	984.003	939.865	1072.1	834.655	946.715	1176.52	1135.57	1470.72	1076.52	1124.46	944.798	899.235	941.468	1177.86	1073.84	702.593
29.98	1247.05	811.692	811.692	1095.1	895.248	1233.73	887.495	1026.48	791.018	776.412	785.882	990.144	1039.5	951.358	1040.83	905.801	1178.05	850.6	803.43	1133.09	1080.7	1112.45	908.403	1199.55	866.223	1118.92	921.548	1167.26	806.219	815	1251.08	1299.7	921.002	1186.61	992.998	984.797	1001.99	1147.19	1075.06	1156.08	978.922	1471.04	860.61	717.341	1100.75	1103.28	1074.21	802.368	938.091
29.99	1244.73	853.549	853.549	1068.84	670.659	1215.91	814.242	1038.41	747.559	1017.17	967.467	875.143	1089.48	897.701	1047.51	904.498	1139.37	997.837	1050.72	1056.22	702.923	942.899	1248.88	837.525	1031.05	994.291	1063.37	1078.11	901.053	958.203	1082.73	980.555	1124.73	1174.97	958.93	943.029	874.753	1208	1140.74	1280.21	1056.9	1040.13	1025.74	1322.66	1029.35	954.909	1184.11	963.431	807.927
30	1106.58	883.314	883.314	1072.4	741.97	1437.27	1012.01	894.352	1359.07	852.421	744.139	1110.89	1006.18	790.323	1359.92	898.635	1025.23	1035.6	1222.64	675.505	889.677	773.877	1203.02	909.901	1328.58	851.674	858.929	921.096	942.294	926.779	1181.52	1096.96	845.715	1298.75	995.764	1049.41	957.052	1077.51	811.909	1016.75	897.266	962.879	1217.27	1190.06	969.98	971.071	882.031	1082.42	1208.8
30.01	1022.79	864.178	864.178	1023.74	957.744	1123.19	949.478	1134.81	1173.29	750.491	947.833	1075.08	997.96	1029.34	1212.95	1064.28	924.074	1172.96	832.603	834.047	941.98	831.634	1034.51	1291.17	1240.11	896.542	854.398	1043.61	1259.26	790.615	893.256	1045.46	953.171	868.659	1088.81	1140.89	1042.83	921.53	736.806	1197.42	862.183	970.927	881.903	827.517	883.323	1143.07	905.171	1209.51	1105.08
30.02	1176.46	1058.39	1058.39	962.698	1110.35	1025.84	825.185	817.551	924.202	746.743	968.37	1105.3	1045.89	1231.08	815.316	869.294	1115.65	1207.77	738.913	1021.02	1064.94	826.954	1093.36	1094.16	895.465	1107.18	723.249	1111.15	957.67	920.652	1035.57	1311.08	869.236	987.263	773.562	1458.65	1174.97	1031.32	1063.82	897.683	924.138	1028.62	1117.44	1203.97	1031.28	843.473	914.521	1230.01	975.465
30.03	1359.47	867.422	867.422	1046.12	888.344	1080.74	661.198	898.639	925.973	734.444	831.279	742.63	924.042	1041.87	842.103	916.733	1031.41	1181.79	1130.74	1047.23	899.563	845.423	968.432	785.412	1060.7	1205.55	1211.22	1143.43	798.402	1256.65	927.042	1174.36	958.464	955.812	928.006	923.874	1166.7	897.464	1017.06	987.856	862.309	1114.57	1066.88	912.34	947.816	1141.36	1185.16	1040.02	1054.1
30.04	1027.93	706.305	706.305	837.352	976.13	785.603	842.225	854.007	823.009	977.536	909.149	801.767	1094.63	923.226	738.146	928.892	877.161	693.02	1068.76	835.137	1006.95	787.523	978.026	912.059	1038.21	1016.32	1021.84	1087.68	905.356	1178.06	1094.31	870.297	1123.23	1163.96	884.167	928.358	998.284	1042.88	1028.54	1180.65	1104.43	1217.42	1121.38	1038.68	1023.52	1165.55	1092.3	1108.02	1031.72
30.05	948.291	908.799	908.799	921.636	1007.38	1054.76	840.023	1065.82	891.869	791.829	863.71	994.618	983.611	891.578	640.855	854.538	1117.18	799.273	1011.3	775.58	912.01	1032.39	564.444	900.614	1073.45	906.347	635.878	891.193	814.034	792.487	1067.92	964.012	1160.33	1349.75	945.567	947.479	1013.31	716.791	950.721	1047.07	1196.54	986.89	936.671	956.301	1038.74	1045.45	1197.87	859.031	954.335
30.06	1100.03	998.401	998.401	1047.59	1037.87	830.006	856.693	1058.55	824.119	1067.39	937.437	791.655	908.317	1038.71	1096.23	922.979	1064.9	1060.65	1095.06	1280.63	940.015	910.345	830.066	891.202	960.259	906.103	749.723	962.967	1025.68	1234.23	960.336	1012.22	825.441	1089.55	1063.69	836.468	940.791	1099.21	853.402	1229.12	838.942	1168.38	899.454	1066.05	981.516	788.359	1091.08	1261.18	866.338
30.07	969.834	902.676	902.676	796.381	889.989	835.242	806.176	1296.41	838.16	876.419	988.841	897.503	636.553	1087.16	988.916	871.052	1040.23	1042.17	684.548	1167.89	1033.53	1141.44	826.83	952.661	917.22	977.529	1059.83	933.805	1048.47	1087.34	1046.1	924.593	837.154	1033.84	919.747	1137.32	881.739	1167.78	907.398	1084.67	906.305	1066.23	1011.91	987.699	1078.8	1037.87	865.31	881.968	756.608
30.08	992.026	945.127	945.127	1013.15	902.016	1272.8	847.523	1212.33	874.133	938.289	840.63	754.057	1001.38	1068.31	1192.82	899.35	871.958	1195.16	802.538	1386.61	1002.89	1081.58	805.178	806.31	661.044	1035.5	984.96	1243.7	1126.24	896.735	1182.46	976.464	1125.53	1106.65	1035.66	1131.43	1081.19	981.696	1141.53	1178.86	1195.67	1387.75	1034.53	1038.28	1053.47	1074.58	1198.83	967.989	759.113
30.09	829.471	1030.09	1030.09	916.234	1011.32	1086.01	817.25	894.854	1133.84	1025.74	1063.26	896.232	1177.84	1301.05	1006.42	1040.54	807.269	984.629	1052.7	1047.77	873.751	944.586	868.133	778.158	1104.62	967.913	942.307	932.29	1111.92	991.027	1183.97	982.77	1069.88	1237.29	1228.31	910.919	1104.98	888.361	727.461	1153.51	873.716	1013.54	1060.64	1080.85	1118.9	1033.84	956.647	1176.47	1032.27
30.1	942.271	1252.83	1252.83	881.807	854.781	1149.11	1201.79	985.236	830.481	990.038	646.428	932.01	1108.78	1185.84	1268.6	1094.11	1024.32	823.738	917.083	912.578	1231.71	1118.53	871.159	932.739	895.266	936.017	823.448	842.23	747.195	1069.05	1049.09	887.809	1030.39	1076.37	1026.17	1038.36	1040.46	1190.45	1018.47	1157.79	1202.16	927.196	913.607	829.117	791.273	1118.21	902.402	937.172	1085.74
30.11	1057.64	983.994	983.994	943.222	902.088	758.938	1076.16	825.527	977.902	981.434	920.117	972.656	1224.86	1037.66	1104.74	1013.4	1161.56	1056.15	824.341	801.074	961.117	1457.22	985.604	743.691	1042.94	793.202	1067.34	1065.46	759.901	982.291	774.726	1028.83	954.728	1036.35	679.493	993.433	1267.13	1334.27	904.685	1059.87	1040.39	1265.16	1044.12	983.996	1046.6	974.722	1067.6	963.998	898.273
30.12	875.391	1020.92	1020.92	1210.65	1019.89	851.802	830.709	1056.29	856.54	862.12	944.768	1228.28	1000.26	885.471	731.11	1062.01	1034.77	936.908	1004.51	927	1081.73	1038.89	757.144	640.971	971.484	1005.46	932.314	908.904	1153.27	996.621	816.418	1097.46	875.359	969.278	947.921	877.874	1242.94	1090.69	1243.51	1174.21	899.085	1022.4	1721.63	931.502	1116.4	1160.83	922.857	855.989	1242.09
30.13	916.684	808.812	808.812	706.355	1212.01	697.945	1089.17	775.063	1132.84	964.271	1063.22	943.06	1343.4	904.346	891.223	958.175	787.872	1204.8	1081.3	981.545	1147.18	1042.89	1112.28	959.231	1085.3	758.873	734.229	950.998	860.139	981.948	1206.34	952.911	951.623	1383.44	1012.96	871.804	1091.63	1081.96	1509.98	1020.26	1196.4	996.414	1122.65	748.233	752.254	1154.4	924.096	1013.27	828.581
30.14	1021.93	992.587	992.587	1105.43	818.585	689.39	790.544	859.254	1356.23	1037.91	988.237	1024.88	839.704	930.09	827.65	801.802	757.804	1221.38	1016.34	1166.29	897.884	1277.76	1065.39	766.846	810.918	919.994	864.936	839.392	558.229	853.224	1226.06	1097.15	1210.09	1037.83	816.199	1163.04	832.47	1198.66	1183.24	1202.29	902.608	1196.9	1178.37	814.173	1044.25	1219.56	1108.6	924.389	946.417
30.15	872.509	845.491	845.491	879.788	869.441	1189.43	1034.27	748.909	950.762	1013.48	975.206	894.756	779.82	879.164	803.503	923.26	961.099	979.699	736.567	732.652	1188.14	900.822	968.103	1062.16	1010.35	1019.26	1185.62	807.098	992.844	1197.65	1173.11	1066.32	1056.77	1372.49	1123.63	1093.53	1202.15	985.505	1028.08	1074.46	1063.18	1197.66	1140.69	678.122	842.768	1095.77	996.572	948.157	1468.3
30.16	1131.18	954.646	954.646	861.734	806.685	1047.29	1048.95	778.245	1096.01	1116.68	1043.21	709.413	928.991	1041.49	1175.68	845.833	970.092	1098.31	1030.49	924.003	1253.54	1065.53	1022.42	1021.96	1073.32	726.085	1300.75	1279.15	754.656	740.954	1044.93	1143.39	837.849	1197.27	1295.64	909.203	1171.2	781.015	1041.45	1039.91	958.408	1439.7	1127.31	1091.57	958.302	1176.92	938.521	1075.68	937.159
30.17	991.248	678.369	678.369	925.609	817.046	1024.45	952.603	939.133	983.918	1011.29	989.276	1101.58	762.441	1051.24	1040.21	924.244	1022.78	948.364	749.234	847.373	1166.29	902.775	709.239	973.309	946.618	921.03	1232.11	955.843	892.603	986.34	1027.72	916.452	1012.38	917.081	843.892	800.78	1112.87	1066.49	1219.72	1090.46	665.796	993.246	952.438	1207.47	757.815	1125.8	937.157	1020.6	854.419
30.18	1044.54	749.031	749.031	899.908	841.914	931.295	1030.69	916.7	976.043	1146.4	819.323	1127.39	1026.37	963.538	1015.57	1060.9	832.114	989.021	935.947	761.004	804.88	880.947	875.805	1144.93	905.168	1002.14	801.406	923.378	849.11	839.814	885.458	1160.97	1076.21	1192.02	1016.85	1176.71	1087.65	945.149	1172.67	808.366	906.736	1252.18	929.5	1188.15	1013.84	979.94	664.601	913.704	972.632
30.19	1053.41	645.605	645.605	955.246	915.758	1168.87	1103.71	921.094	1341.87	1039.09	720.644	950.205	998.05	725.027	908.169	1083.21	837.794	1161.58	736.927	708.966	962.75	896.913	991.206	1300.74	913.173	1004.55	823.61	1028.51	1083.62	1046.86	1116.28	1039.51	1027.61	1252.02	908.548	902.137	1494.65	923.103	1035.97	902.498	977.23	991.384	1022.62	1068.6	1253.88	903.524	999.182	959.289	822.989
30.2	1120.08	846.86	846.86	1014.6	922.799	1426.63	783.675	939.404	1258.59	1008.88	881.946	970.34	1199.28	987.349	1123.38	894.987	700.489	1104.48	965.976	916.381	1329.15	865.922	1050.25	999.912	966.163	1017.28	1002.91	1137.57	758.232	914.316	1128.47	833.97	1060.15	1079.99	796.976	804.815	1220.39	1022.1	1183.12	1091.59	1102.79	1168.39	1091.71	1077.45	974.863	650.672	1173.64	979.594	783.509
30.21	1195.35	801.37	801.37	1263.22	871.119	1350.13	1225.22	812.222	1084.63	1004.71	1130.99	1072.26	994.937	1085.7	917.528	1006.34	775.269	1057.45	1052.53	854.508	1079.69	1100.66	1006.08	1059.71	1248.38	860.254	1229.95	878.738	952.995	1183.32	1245.35	887.699	1276.82	857.502	861.58	1132.74	1142.59	1065.15	677.029	1112.81	1188.81	744.716	1005.31	856.894	1218.99	829.163	948.632	1073.88	706.577
30.22	788.641	887.292	887.292	1031.09	1135.34	826.808	876.77	974.035	961.346	1006.62	932.252	1196.72	937.589	795.811	991.369	1122.1	617.222	1040.59	1076.26	986.08	771.971	1290.61	856.077	1081.73	898.369	673.53	820.806	902.34	958.128	1099.34	987.356	726.055	1111.07	1318.9	923.733	1368.48	942.442	888.929	1047.3	883.537	1039.25	1016.23	968.062	1074.45	969.538	1113.32	1011.78	1191.42	820.866
30.23	896.985	942.011	942.011	1251.84	827.688	1036.49	904.521	997.457	926.514	886.988	1025.08	1047.76	997.457	768.839	711.296	950.442	749.121	1117.94	886.932	699.138	1101.08	840.774	1189.98	942.959	1105.79	865.906	735.501	897.858	986.23	770.456	1099.25	992.759	894.502	863.943	1024.87	1114.62	1258.9	1211.45	843.977	802.465	758.729	828.896	1265.88	845.696	1166	844.569	1045.48	1025.67	871.295
30.24	1081.71	993.941	993.941	769.311	1006.39	772.788	863.627	972.033	1059.63	688.047	1232.94	925.919	962.453	1032.85	836.812	938.747	910.619	1119.72	714.002	1000.57	1098.2	1060.86	929.799	790.981	1151.56	953.971	871.37	1000.81	828.177	978.663	1023.83	865.614	1131.84	812.757	1025.28	905.237	1028.18	1072.94	1275.68	1165.6	1351.95	1083.15	836.31	1309.48	1281.37	1044.67	897.696	876.414	767.787
30.25	964.807	1054.31	1054.31	914.431	973.02	845.329	1066.73	807.369	935.791	1027.08	739.729	904.409	913.218	1069.07	972.381	1007.39	912.313	936.722	1241.56	1188.27	1021.72	952.506	1054.68	930.793	887.878	816.435	723.214	929.963	979.654	1021.42	1102.66	1073.78	1127.1	887.241	1222.24	1031.9	885.904	1010.48	1292.97	1067.51	791.708	1040.74	1005.39	1091.22	1064.9	913.983	988.191	1001.45	975.168
30.26	1241.32	1180.22	1180.22	977.804	1130.17	792.043	776.365	868.91	815.833	1056.96	1187.1	1003.84	790.135	962.256	1078.83	937.412	1319.89	934.067	967.379	723.261	1369.64	962.061	742.653	894.999	947.132	777.612	1013.07	799.695	1126.42	1318.27	809.695	1071.49	1075.3	823.179	1072.53	986.872	1024.04	1079.13	748.72	1128.49	972.954	882.952	977.323	941.241	1308	1245.86	1238.07	1413.39	1131.64
30.27	945.079	901.174	901.174	1050.57	1057.2	1248.21	1000.62	880.352	911.327	899.622	1270.01	864.202	1210.05	911.377	964.017	923.738	1037.59	953.157	906.717	899.614	1054.87	930.325	1211.38	915.576	1067.26	972.562	899.083	1071.75	1502.43	1054.43	983.537	1201.03	882.234	942.597	1169.71	895.064	932.523	1122.25	1043.05	972.22	1374.64	1053.81	885.58	1237.36	1171.18	954.428	770.294	984.155	947.232
30.28	1042.45	741.349	741.349	1148.34	1142.6	878.365	709.54	982.301	744.058	796.881	803.689	1292.81	984.905	1385.3	810.378	694.063	908.913	1168.47	748.999	810.705	1070.06	856.287	791.82	662.242	836.945	1056.68	677.721	1214.4	1171.18	622.252	767.055	833.043	921.792	1052.97	474.161	1175.8	864.796	1111.1	714.969	1184.82	893.531	985.504	952.068	910.471	1117.41	905.386	976.255	752.798	939.781
30.29	873.827	1033.2	1033.2	850.095	1035.44	911.313	1029.67	1180.78	866.659	887.997	910.883	1048.9	898.44	980.355	1066.56	720.14	1029.98	878.458	706.453	994.464	839.531	907.319	1171.65	753.916	1075.19	931.846	986.162	1124.03	852.824	665.356	1014.29	1028.5	811.514	1293.99	702.667	1154.48	706.842	1085.32	992.16	877.599	977.264	821.523	1138.74	1190.64	822.873	1139.08	1268.41	989.896	1174.5
30.3	728.806	1121.01	1121.01	948.774	1253.45	1260.78	817.358	1117.82	974.52	784.629	950.483	1052.86	909.565	1148.46	914.435	1047.46	1191.05	974.524	860.663	903.102	872.198	694.01	1011.55	872.426	1142.07	906.737	917.369	1160.77	930.573	899.206	1067.89	758.567	824.506	1164.69	788.685	804.223	1217.14	1081.94	898.188	950.892	749.321	1186.8	1099.06	1063.64	1215.96	812.017	1256.39	759.511	984.774
30.31	1064.18	761.138	761.138	936.331	1017.59	1106.78	1020.2	1028.61	1345.35	858.902	1286.57	1254.46	1161.79	1046.11	905.857	692.561	902.726	1070.96	781.901	994.736	715.078	1286.15	983.495	613.922	1013.44	1180.55	927.409	999.518	934.075	1005.73	1027.28	941.149	1098.74	1159.83	1139.49	812.233	1010	1003.07	1163.21	1154.37	1003.28	842.077	1071.42	1051.63	986.166	936.568	783.636	878.558	814.667
30.32	1022.64	770.588	770.588	962.867	1257.59	1082.78	730.672	702.902	813.699	916.35	1033.66	944.763	1116.86	672.129	1168.09	1071.02	754.457	982.154	851.306	1224.14	893.477	1162.61	773.121	880.222	680.55	806.261	729.504	953.374	779.563	783.669	903.317	856.979	1060.61	950.99	1017.82	831.228	1052.18	1014.99	1203.06	673.458	1077.96	1189.03	1025.79	902.292	857.92	968.551	1405.81	829.254	917.661
30.33	977.505	955.221	955.221	977.536	996.59	1138.13	749.783	1209.38	1130.77	833.273	949.046	946.992	818.711	750.734	918.289	906.849	1081.85	895.814	1140.93	766.498	766.652	1404.87	884.892	1129.08	977.624	848.078	931.793	981.622	760.714	882.983	846.964	1341.06	923.63	924.038	1129.1	1116.47	1363.39	1239.32	1530.43	1040.72	1031.44	1012.07	948.35	1069.99	880.138	970.002	1291.79	943.923	1242.6
30.34	1126.37	782.508	782.508	1097.47	1041.47	1053.79	1049.19	1359.85	1232.71	870.121	757.611	916.03	1043.34	737.551	776.745	814.255	1129.59	1170.33	1251.88	512.812	766.635	1275.17	795.454	834.768	897.075	949.712	873.463	947.636	841.489	963.768	1147.78	967.405	900.274	1065.17	1177.31	1051.46	1242	932.996	1085	1074.51	995.32	1075.3	1303.56	984.744	1046.91	1002.66	858.696	765.324	884.099
30.35	693.369	1066.17	1066.17	956.897	684.912	884.935	1001.93	621.48	927.532	869.89	1307.64	1194.74	887.525	784.48	1189.02	948.174	970.425	1029.75	904.08	979.546	1032.47	927.121	1016.16	1065.41	753.914	1036.37	1058.2	876.339	1040.33	997.194	911.992	954.224	937.704	1153.31	1056.12	818.612	1036.09	910.293	927.157	1037.06	1256.93	875.449	1150.66	1112.8	906.66	884.442	1032.82	1122.82	933.698
30.36	997.56	1125.76	1125.76	945.101	728.545	927.301	959.571	1201.41	668.284	805.048	790.051	691.756	1217.02	735.796	1050.18	1384.28	786.499	832.861	864.759	874.97	1013.52	1175.67	881.302	1215.6	1104.83	725.059	912.07	956.01	795.56	982.778	1146.19	939.209	759.945	1108.31	839.388	866.627	1053.83	1168.11	1127.08	850.239	1005.8	852.973	1141.16	924.164	1066.3	1189.35	1185.65	1095.91	920.006
30.37	1219	1170.2	1170.2	950.848	680.037	906.733	803.594	1069.91	798.331	804.039	990.238	1091.29	1022.45	923.869	876.6	812.81	1071.58	773.555	1212.82	630.039	876.316	931.998	875.277	998.454	865.011	1078.27	1144.74	750.897	999.018	921.772	1083.84	1172.41	781.11	1187.04	1073.35	1101.53	1158.56	1178.42	1021.53	663.054	1030.02	1193.7	1235.61	1048.26	1281.73	1044.96	807.968	1002.16	961.889
30.38	993.921	1024.74	1024.74	900.415	890.795	605.83	910.386	1053.85	829	704.945	1156.42	1180.57	991.691	885.02	968.251	962.632	927.786	739.926	1158.26	1071.82	827.872	779.175	913.53	714.95	1131.66	673.57	1058.46	781.855	993.223	1141.22	1182.59	1048.94	929.875	1197.74	993.787	1083.42	935.878	1196.66	866.215	1099.85	811.734	919.259	996.976	897.016	1019.66	1103.67	1196.66	1122.16	982.168
30.39	831.746	1014.11	1014.11	885.055	996.864	1048.94	898.02	972.919	1058.11	961.798	1051.37	1122.86	936.486	858.542	897.242	850.07	1068.59	992.727	1046.46	922.69	700.71	778.263	748.727	962.79	1062.4	929.703	1029.97	720.939	1090.19	1254.79	1024.3	818.856	984.868	1273.04	931.356	995.212	885.964	1187.51	902.629	970.475	744.144	1017.79	1310.62	954.421	621.556	889.76	1263.94	797.487	1015.91
30.4	1145.53	815.544	815.544	776.174	1063.01	852.324	1004.76	983.919	1057	762.98	777.437	1134.84	769.753	916.535	911.04	920.287	777.411	916.752	778.352	1108.75	1174.65	929.277	814.896	1123.03	1095.11	667.537	1009.93	600.18	985.908	1028.5	1011.23	886.113	1040.91	919.512	1339.94	1092.22	1078.7	1068.24	1083.1	887.297	924.006	1104.53	985.062	1235.04	1448.26	1193.53	1079.57	890.986	884.852
30.41	855.362	773.976	773.976	787.356	740.306	987.14	956.046	792.766	1041.44	783.31	791.541	935.335	1081.83	1056.54	1119.68	1023.63	952.712	1069.55	1019.26	1161.35	810.341	1109.08	932.705	1020.31	877.123	1047.57	884.885	1055	912.571	745.096	1002.79	1204.59	944.467	1197.19	1119.24	983.748	970.257	1187.26	998.272	933.641	960.542	1245.81	1254.15	946.894	1103.83	1148.81	746.95	1009.02	1071.68
30.42	908.339	1086.76	1086.76	983.628	769.522	1120.26	984.025	958.183	919.477	917.279	1070.29	1059.05	1161.42	786.991	964.396	946.155	1104.75	1090.43	1320.13	954.035	863.053	1220.74	948.261	972.854	880.915	977.952	1011.59	1258.67	1089.51	1035.47	970.801	808.55	819.454	1414	973.211	881.41	1197.54	933.493	933.731	1110.86	957.628	975.495	1062.53	1118.25	1140.69	927.172	712.99	1053.98	1119.69
30.43	924.617	1323.93	1323.93	847.712	865.918	944.145	953.563	1038.47	792.849	863.815	876.14	1078.46	972.228	1166.04	1370.99	1012.92	989.176	1170.67	1083.92	1064.1	919.861	1039.09	778.448	1153.79	883.477	894.616	966.362	1302.18	1121.46	1100.97	950.67	897.473	976.888	935.724	998.46	1142.24	1281.16	985.219	1005.02	1032.82	962.531	979.687	1162.18	835.754	1145.12	1004.96	1156.87	1035.05	927.179
30.44	879.412	1158.58	1158.58	988.721	1004.36	979.625	1126.52	959.497	1179.25	1075.55	980.828	1270.73	1083.55	1163.19	1084.63	1112.33	967.774	1028.28	1034.3	1220.09	1192.95	946.112	877.508	1213.11	908.059	996.825	1115.1	1089.98	1164.45	922.631	910.247	851.582	1031.26	890.812	943.63	944.277	1084.63	1029.62	1239.78	906.771	618.625	1196.31	1215.98	992.252	851.165	933.932	762.777	1112.06	857.392
30.45	998.698	1065.78	1065.78	869.117	872.13	958.384	1099.58	1083.48	691.375	1110.94	950.55	1023.28	989.157	1105.35	746.541	1037.18	961.9	1214.88	1069.08	972.122	1128.86	974.53	892.676	1103.76	1110	1167.54	699.965	1294.73	925.589	862.443	938.52	1094.7	1104.17	1164.02	1101.12	777.04	1186.23	718.119	998.54	1230.94	844.61	1189.36	1254.06	1254.44	854.103	975.672	718.523	1007.73	1140.65
30.46	1280.67	1002.72	1002.72	867.042	1002.6	714.463	1135.28	1112.83	917.429	992.659	799.171	852.246	1192.64	740.46	966.07	819.592	1043.66	909.503	1075.02	589.673	1045.94	889.138	979.247	1240.74	907.572	856.667	905.153	1223.97	848.669	1010.5	1020.2	892.789	1223.66	888.824	1414.64	821.335	970.324	1073.7	1279.98	1044.44	1155.69	1239.59	880.512	1071.73	795.786	922.56	1233.04	927.037	826.468
30.47	1111.56	1069.28	1069.28	1163.22	934.36	833.19	1130.38	893.88	912.267	749.067	880.433	1149.45	1209.61	1056.57	1063.87	890.909	1028.57	1034.16	1083.3	876.919	1009.79	1209.86	1077.1	1045.42	1038.21	1123.65	1009.14	1073.69	941.675	1083.89	721.95	858.047	1082.73	850.022	1198.65	881.303	933.633	1121.13	1169.19	931.108	1109.46	895.205	1038.19	1178.21	965.33	757.809	1045.1	1342.82	1124.53
30.48	975.549	1164.85	1164.85	972.366	1061.29	847.065	1285.22	1127	909.597	943.907	951.499	1038.32	973.12	1029.44	1028.46	1012.12	1024.71	878.384	896.134	921.536	1178.48	1128.7	894.261	1234.31	952.87	979.396	711.18	1217.13	806.784	1286.85	1118.29	924.914	1017.6	1019.55	1030.36	1484.42	987.456	991.375	782.157	1059.93	1578.91	672.658	910.186	1260.15	955.74	676.172	987.894	1252.1	862.456
30.49	1213.79	1072.35	1072.35	1067.11	807.935	940.455	1170.06	751.006	787.167	879.692	1087.68	984.606	1080.2	1053.49	1038.69	1252.2	1014.48	992.571	853.928	998.287	1082.65	952.146	615.231	1175.2	847.221	1029.25	879.425	1100.51	1076.77	1021.05	684.399	1240.08	1178.66	1160.96	946.597	1348.05	895.151	1125.95	929.378	924.421	958.55	1128.56	722.176	1088.92	992.125	985.224	1027.89	938.525	807.59
30.5	950.892	1038.09	1038.09	1181.61	743.99	790.277	1148.86	917.876	1006.27	882.556	981.332	1202.7	767.118	768.108	1060.53	1267.58	819.234	943.472	1224.24	863.919	1149.6	1207.76	731.932	1131.55	1306.66	1171.73	759.12	873.271	893.899	814.259	981.228	1023.25	980.345	1264.13	1058.44	1241.88	1318.51	1081.26	1212.15	1039.92	1343	1135.06	892.444	1210.94	1028.32	1122.26	817.61	1401.54	836.765
30.51	969.005	1004.97	1004.97	920.317	784.048	964.288	1068.44	940.265	1015.05	909.166	1006.02	872.601	893.652	1180.27	724	1033.13	1140.16	974.769	1054.73	1032.97	1101.35	1078.27	938.571	645.795	842.305	990.545	910.187	1021.27	1171.14	1099.7	1084.88	1006.73	720.144	1168.52	1054.7	1291.59	1238.78	1360.85	994.119	722.829	1158.26	1224.73	867.853	871.024	966.039	994.507	867.781	1000.15	1209.22
30.52	1099.97	1066.64	1066.64	950.049	1034.4	1036.33	857.186	749.886	855.295	977.582	1032.31	1048.15	901.771	983.065	969.102	1422.19	929.139	1290.36	990.895	1006.82	1296.01	956.157	834.127	787.126	946.96	1082.39	1011.26	1142.1	839.429	850.125	1093.79	1043.84	1032.39	1070.13	1043	1031.33	759.22	1161.46	1159.8	945.899	996.544	1118.53	895.393	986.316	1188.43	864.414	1030.25	1169.42	1331.98
30.53	1090.4	1129.94	1129.94	1166.27	957.749	1058.27	1292.77	1167.11	1112.92	1065.65	841.364	1240.57	879.735	855.639	991.322	1049.11	1073.04	1193.44	952.082	803.069	1155.15	813.242	1223.88	1020.03	687.737	1094.85	1125.56	1031.66	1063.25	1024.72	921.385	1211.13	1232.3	959.272	1215.46	1134.11	825.091	1241.44	957.75	902.391	1254.43	996.746	1324.52	1117.47	1028.2	1101.89	1102.55	715.501	1237.43
30.54	954.772	967.622	967.622	1051.04	893.692	887.151	1040.78	1241.03	789.08	1032.68	1023.12	958.69	798.499	1046.16	720.396	1035.82	868.689	920.619	1107.54	815.734	1166.34	1156.83	1109.41	855.913	1115.79	812.58	1009.29	997.357	1227.19	1159.83	678.65	927.43	1076.85	1032.44	1185.48	826.171	927.757	1232.83	782.659	987.05	967.618	1121.35	1308.39	1003.52	1071.73	972.862	1132.33	712.118	716.292
30.55	792.604	1276.42	1276.42	1039.27	881.548	944.951	982.377	1348.1	934.96	957.853	1033.78	947.876	959.908	804.146	966.442	1349.09	1056.49	931.959	1082.59	738.742	984.077	793.534	656.328	1223.95	876.612	841.776	1000.85	1106.58	786.325	818.818	885.919	812.169	1051.48	901.797	1231.43	1062.44	962.261	1571.51	829.77	954.174	1176.93	802.609	1344.87	708.34	1067	1122.04	976.941	1578.1	1045.42
30.56	854.817	837.221	837.221	1023.99	618.853	909.328	914.122	980.651	851.521	904.046	1149.19	1038.98	1114.83	1196.65	976.142	909.833	856.767	935.839	823.407	663.771	1041.38	1246.35	938.624	992.001	1096.86	947.295	1059.7	951.008	1013.02	1142.04	1083.99	953.269	944.875	1208.98	1160.02	1033.14	1232.64	1061.88	869.996	948.657	1116.02	960.62	1055.63	975.571	1289.57	974.533	951.191	1068.21	863.045
30.57	937.556	1127.58	1127.58	906.808	802.398	849.493	1152.7	794.32	960.565	1151.14	1206.36	1126	1094.83	1080.08	1054.11	955.687	1100.77	1158.7	1273.11	655.662	1021.58	832.949	721.166	984.075	986.696	1086.29	971.407	1288.53	1067.04	882.985	1185.83	1086.98	1021.18	1049.2	1084.46	932.377	819.85	842.756	926.173	977.417	1197	1063.75	1307.94	1080.93	910.037	1200.47	923.005	1238.46	979.125
30.58	1012.22	1099.47	1099.47	895.271	875.568	829.74	796.036	1048.99	875.954	965.193	1017.1	919.52	1308.41	842.424	757.805	966.066	1237.45	1074.53	905.454	1109.13	887.446	1180.51	663.963	979.831	1266.52	922.891	1053.12	599.295	888.995	917.847	1266.83	724.774	870.076	1003.21	1017.82	952.956	1151.87	820.604	1188.81	855.523	1016.8	958.594	1127.12	1102.2	962.147	1166.15	1129.29	904.157	1072.27
30.59	924.271	810.378	810.378	963.798	1099.18	770.682	1072.22	977.748	701.633	943.444	907.201	918.174	996.799	809.718	767.085	657.634	942.193	1058.27	1178.92	1211.06	846.895	991.863	873.316	884.506	995.635	1103.37	846.021	794.255	1378.65	1174.45	898.229	1185.53	1136.75	731.1	1246.5	915.703	946.036	943.096	1100.21	1237.11	927.634	916.965	1130.86	1037.94	1133.57	968.055	1035.8	1111.98	1193.44
30.6	1140.19	1050.24	1050.24	1177.07	1109.79	744.728	908.806	830.011	740.91	1117.77	936.291	820.416	1019.82	786.033	593.507	820.906	836.815	1142.36	1045.63	975.568	932.467	682.635	648.354	822.916	1048.61	960.645	1184.21	753.851	807.961	911.367	1337.88	1074.06	1078.08	1023.19	1003.48	1030.79	1253.05	889.025	1039.54	1213.52	1053.24	781.477	1335.45	971.98	1187.5	1092.42	928.897	950.38	1123.6
30.61	1141.6	708.225	708.225	800.192	947.157	1007.7	722.075	1015.38	829.418	963.719	1186.99	845.532	780.662	885.632	1058.99	925.575	922.618	760.572	887.6	1069	1055.6	993.321	903.461	1137.84	1136.49	782.575	1050.39	1208.87	1178.16	833.412	958.973	1154.49	1050	876.021	1125.38	1065.57	1142.03	746.534	848.005	1087.13	932.601	1103.63	1098.4	926.335	1189.85	1004.99	1012.28	944.973	884.956
30.62	758.751	927.725	927.725	696.57	1045.21	1044.42	1363.47	851.88	1044.4	1121.32	888.279	1081.44	947.379	993.44	977.622	985.434	983.105	1060.01	1006.21	975.483	1076.31	920.682	1137.06	960.657	993.553	876.078	1044.69	940.407	1096.67	986.354	861.616	1002.84	815.34	906.25	1048.35	1103.41	1258.29	1000.54	1200.08	1167.54	1040.79	1113.23	880.383	610.262	830.486	987.423	879.027	1066.87	845.175
30.63	958.74	927.464	927.464	832.474	1049.72	884.16	1194.34	1003.71	807.176	1216.52	1052.41	1178.88	1243.17	1067.5	888.874	888.801	978.615	978.274	1015.75	1016.41	1266.6	1045.86	885.862	1083.54	799.999	969.947	870.629	902.232	747.63	1166.9	855.323	1107.34	1139.87	955.498	1116.88	923.571	1083.32	988.22	1100.64	988.99	1416.14	1105.57	988.564	854.163	1181.46	1063.37	779.788	724.613	893.075
30.64	1161.67	848.006	848.006	1101.38	1018.43	1035.93	971.091	1192.07	841.083	1086.2	1024.87	984.944	1067.93	1102.78	1182.85	1134.66	1035.8	1064.82	991.061	599.931	960.495	993.466	1215.3	1092.51	991.011	968.545	919.569	1055.14	966.188	885.957	850.06	982.582	996.369	1252.37	1093.58	1032.46	1228.03	1042.84	1044.56	888.246	1391.26	1379.65	1192.79	1067.55	1396.05	1098.58	974.287	1152	1004.75
30.65	942.073	1151.18	1151.18	1017.12	1028.37	865.607	994.302	1182.78	866.199	958.137	992.879	660.777	992.897	1033.32	971.713	838.233	1051.36	1340.04	950.294	784.379	549.43	1150.07	726.294	987.668	1012.57	1036.5	933.515	934.997	846.492	1101.29	724.841	863.316	877.69	840.799	1071.78	858.643	1121.38	1183.03	1018.84	999.262	1324.05	1089.66	1104.49	1143.41	1269.11	1149.01	1395.98	1078.42	1138.12
30.66	965.143	1027.36	1027.36	1035.91	937.503	886.45	948.423	1021.21	1010.16	1017.69	968.281	741.3	770.866	975.122	943.615	921.102	994.582	852.43	974.723	733.068	1030.99	1132.66	1108.89	943.01	761.791	1009.7	806.228	723.099	1025.78	1235.63	1053.46	948.031	959.75	973.204	884.565	1195.91	1131.6	1140.29	1018.43	866.055	1024.67	957.959	996.579	781.826	1165.24	1204.63	1120.74	1236.21	1321.04
30.67	1067.2	976.995	976.995	938.06	1078.96	1200.92	960.119	1082.61	1124.42	1014.92	1269.23	983.975	1125.22	1133.47	870.989	958.688	787.533	1058.13	669.983	800.439	976.492	815.749	1151.79	900.988	801.496	1242	1125.95	920.425	918.086	999.716	1258.8	1133.96	1194.25	1134.61	1040.97	928.819	1168	1141.34	1155.06	1158.44	1050.47	832.566	843.925	1143.76	1349.99	728.123	1052.63	839.999	1052.51
30.68	1341.92	902.872	902.872	1324.52	909.092	776.985	920.824	740.315	755.464	1038.79	848.016	1019.08	972.256	948.42	956.988	944.373	1121.36	941.664	1045.07	773.234	823.132	807.112	882.36	1153.7	995.54	1125.22	1112.58	782.277	914.372	943.269	965.335	1112.09	1116.9	965.843	832.345	739.225	1178.25	907.631	830.631	1150.71	1121.71	603.241	828.755	960.705	1037.87	1346.87	805.062	927.402	1140.91
30.69	1163.89	611.194	611.194	856.474	838.851	857.969	1066.07	993.365	1058	1058.15	923.373	1162.04	859.956	1239.69	1088.6	927.331	938.249	857.465	1067.66	1164.9	636.637	972.704	1127.54	1156.06	954.713	1246.42	651.065	1050.53	655.608	837.574	1013.12	1003.61	787.372	1327.32	1213.72	900.777	1210.44	1228.68	1083.21	1141.66	1075.29	966.131	887.372	1144.37	1027.94	895.459	1222	789.138	1137.13
30.7	944.038	968.326	968.326	864.515	779.175	912.832	1006.67	854.353	722.974	895.743	987.372	1118.72	1142.82	743.091	725.643	796.055	827.045	725.089	1012.59	966.219	966.926	1071.83	1197.72	984.399	959.877	1102.76	859.603	857.029	877.445	1136.7	1039.19	1182.36	739.51	992.296	1143.45	1023.62	905.631	844.525	999.494	989.953	1205.03	1362.07	1082.11	790.989	741.928	1075.08	853.988	912.02	989.005
30.71	1003.78	885.392	885.392	1061.14	954.702	1331.23	1065.78	1021.03	851.247	905.36	955.385	1324.62	941.608	1157.27	1166.02	956.333	629.48	860.587	961.588	934.685	862.552	1147.97	1103.43	1202.2	634.356	1125.08	831.03	778.311	872.597	936.363	901.22	1029.54	1073.73	1297.87	1093.22	1171.27	1152.3	1183.32	1236.99	941.992	1179.55	924.678	1148.22	966.626	936.557	886.65	1011.54	851.902	1213.98
30.72	866.885	1218.63	1218.63	1176	1003.22	1273.21	996.781	951.493	835.063	907.773	982.664	897.861	792.804	1002.14	957.754	822.117	990.045	798.635	969.285	1011.62	1050.8	1132.79	971.074	1016.49	822.707	970.635	989.239	964.57	755.908	1025.72	641.679	1170.1	884.36	1508.87	903.753	1146.29	1095.53	1006.13	687.377	1102.19	1365.35	979.78	1274.93	908.075	998.564	705.232	951.891	1029.54	830.573
30.73	1116.21	1233.51	1233.51	1159.8	693.002	1064.45	1183.05	1102.38	635.44	759.896	964.973	1065.02	1024.91	821.196	1023.96	860.279	1039.92	879.033	1143.47	815.112	880.555	982.381	964.55	1062.51	1059.74	1156.23	773.944	928.838	852.669	1047.15	1145.21	1253.76	988.107	1097.83	1007.36	907.797	968.194	1159.52	1181.94	974.078	1275.83	1159.38	1230.19	828.25	986.61	989.947	889.81	1232.55	1063.57
30.74	1509.68	968.433	968.433	1066.9	852.978	641.142	1187.99	845.224	892.008	1171.24	1044.11	675.813	911.353	814.574	1065	876.652	921.989	641.022	947.409	956.773	715.253	1068.55	1244.06	730.217	1009.05	908.715	728.64	848.198	936.831	1194.04	1207.9	1252.09	1094.42	1068.27	1108.57	1282.84	1309.64	1225.4	980.585	1180.84	938.824	986.419	805.191	969.892	1010.24	1033.38	1224.96	983.035	1377.86
30.75	906.005	1138.67	1138.67	831.981	1170.36	881.416	1019.09	821.889	961.368	1186.53	966.036	853.833	900.729	1018.28	811.329	885.357	873.536	872.714	1107.6	979.193	879.702	835.925	1055.84	883.882	955.915	849.421	871.999	898.696	983.99	952.762	1040.28	1081.12	919.014	929.545	946.947	1228.65	1116.74	890.006	1082.92	1041.95	793.07	908.201	957.295	1118.58	819.091	776.623	1167	1168.89	1215.45
30.76	1416.79	1370.63	1370.63	937.464	910.114	810.498	884.953	863.088	1114.77	868.24	948.547	920.834	824.078	756.931	887.58	1084.2	856.128	1149.96	1110.52	1175.21	889.71	776.578	980.664	1087.49	784.764	1158.72	933.95	1092.99	1213.66	928.279	998.057	1330.03	874.348	1052.6	1106.62	743.072	1022.2	834.284	1050.2	1043.02	1306.28	844.597	972.324	1038.99	1047.49	901.177	1078.49	779.604	1135.44
30.77	1365.46	1271.2	1271.2	581.681	1164.05	1039.34	953.464	1023.42	731.286	1308.84	673.01	797.253	792.136	870.169	1020.06	1179.16	989.597	673.477	914.106	1000.65	906.338	858.804	918.272	875.479	970.366	913.323	1293	1254.71	1043.11	1229.1	842.308	1021.01	1054.41	1309.69	933.87	827.54	945.958	642.246	815.335	1139.25	1005.05	1190.61	1120.59	1251.97	924.866	889.672	1043.54	1267.76	1012.11
30.78	894.423	913.89	913.89	786.709	1132.61	1068.44	644.498	798.148	747.411	1052.74	998.935	812.163	703.39	784.278	1072.85	772.429	1038.99	1307.3	1040.38	1098.51	1140.3	1153.45	1276.46	758.431	940.55	1120.01	1049.61	1185.33	801.813	987.083	1135.24	1108.7	921.488	1385.88	898.017	1083.01	792.009	1150.82	894.79	854.123	881.418	1154.68	1085.5	1027.64	990.667	1200.9	1546.57	1167.14	780.506
30.79	1062.72	665.01	665.01	997.635	843.32	1040.96	756.59	669.557	1063.83	944.156	859.579	1071.67	971.033	891.415	1116.33	1127.17	969.237	1009.92	1135.14	1142.98	879.142	1169.66	722.59	1339.61	1188.78	840.366	903.404	924.79	784.748	1027.2	1536.12	1164.85	856.319	951.746	1306.44	948.541	790.277	1254.84	936.745	970.346	886.298	1041.29	1048.82	1086.6	962.78	1297.2	932.009	1061.09	902.299
30.8	1036.11	843.072	843.072	781.483	929.875	1057.98	718.308	609.416	1085.81	936.675	946.31	1040.01	931.535	857.073	1298.42	871.334	822.573	885.982	1056.53	1079.21	892.677	851.697	897.249	996.38	836.624	776.321	1450.16	882.041	1178.59	1101.93	1045.26	969.535	1157.38	1006.81	1097.62	1187.36	915.882	1034.47	1127.18	1064.52	1187.1	1214.69	1033.86	942.595	1276.47	1082.48	1162.07	900.202	984.225
30.81	926.89	1292.29	1292.29	811.689	1041.14	1039.13	771.815	938.513	1009.19	1244.34	1013.56	1220.29	1156.3	1123.38	963.663	1267	980.51	1094.5	940.765	769.077	961.2	813.573	885.94	898.765	1004.72	950.988	1040.08	1118.88	814.898	995.603	1262.81	1030.89	1053.89	1164.55	841.878	1028.9	1264.29	690.606	1030.06	1242.63	921.872	918.304	1237.65	1149.77	1137.92	1260.15	1149.38	870.632	1163.13
30.82	1082.93	1015.84	1015.84	865.675	899.234	1009.06	1061.99	1045.55	1036.76	1215.42	893.127	1069.81	1272.72	979.375	960.574	949.699	1109.52	1048.67	770.018	932.549	862.944	1114.77	750.964	949.393	900.715	1143.39	885.402	1154.19	774.648	905.343	1143.21	908.045	971.486	1173.41	870.462	1086.56	1207.87	1016.62	1147.79	1072.5	1094.65	959.773	1289.08	961.827	930.6	1143.17	1270.81	1177.47	1113.35
30.83	1249.24	1245.83	1245.83	992.141	813.526	1193.85	1109.49	1045.2	1214.15	889.494	911.274	893.373	974.235	911.184	906.125	928.369	918.828	909.705	1013.43	1086.36	795.916	992.04	1061.96	763.136	1057.06	855.785	891.088	1082.04	936.009	764.67	1083.89	780.262	881.196	826.762	962.873	1241.13	1105.14	976.342	1116.27	954.449	949.847	1175.32	1145.7	1085.9	1083.27	802.067	1027.38	906.572	1008.21
30.84	1161.16	1446.05	1446.05	783.213	876.08	1263.45	1093.94	954.87	750.627	861.639	1053.81	906.942	932.342	1061.25	981.18	964.301	1123.01	809.733	723.453	1084.78	974.788	1160.77	937.103	705.806	931.062	852.356	803.492	1262.13	992.309	1085	960.542	747.662	1025.73	819.599	958.543	994.541	1001.17	884.096	909.066	869.792	1161.46	889.686	1055.08	731.572	1010.15	1097.61	1022.8	713.229	792.672
30.85	1033.62	962.181	962.181	684.933	855.018	1098.99	1112.87	878.614	819.769	981.413	915.584	932.088	856.776	723.543	932.089	886.744	1022.49	1131.69	1022.86	1030.77	1038.11	1059.29	1202.81	1188.52	942.642	920.222	852.403	1014.19	1564.33	1009.21	1205.81	920.358	931.151	976.01	934.012	863.65	1093.53	1104.06	946.345	1234.32	1024.51	806.969	1025.48	926.242	1269.79	757.305	969.46	1071.35	1079.21
30.86	1156.83	1082.81	1082.81	963.716	702.849	1173.69	1022.56	976.165	1056.05	938.93	701.937	1097.81	1059.54	1050.5	842.631	927.013	966.605	1064.6	929.9	1385.99	1032.38	1247.58	867.726	847.568	1163.32	1122.29	1049.52	950.598	1360.41	1432.08	820.709	893.364	1325.59	1034.55	1064.93	1124.2	1007.41	775.311	1156.25	1033.07	989.394	908.742	1003.54	1284.02	1365.45	866.601	808.717	1106.04	1295.54
30.87	996.689	965.226	965.226	996.961	1066.83	1296.23	1310.52	1329.18	967.171	932.616	1100.51	1117.43	1373.03	836.045	884.517	1038.84	1225.51	908.126	957.018	1088.07	1114.25	1164.02	1006.07	929.044	927.207	1053.47	1020.03	880.539	1631.18	1151.18	1071.91	1135.41	1110.52	771.537	1111.72	929.589	982.836	1303.63	1172.72	719.021	900.276	1005.37	1090.96	986.992	1137.93	845.476	940.21	1049.72	1156.11
30.88	1113.6	740.551	740.551	1155.6	935.63	956.591	1176.33	846.01	1055.66	881.634	877.347	996.29	1063.55	1149.08	1179.7	828.983	1091.91	890.526	813.537	1192.49	1178.56	1167.19	893.037	1264.01	847.694	1136.55	1473.68	1158.87	1065.94	938.039	1168.24	1236.91	1209.58	1012.39	1344.64	1282.78	995.641	1119.67	1036.91	1258.2	1031.21	1076.95	1453.53	1106.2	1071.05	1092.19	995.218	1215.81	886.671
30.89	960.788	1132.4	1132.4	1124.67	1201.23	859.643	1105.6	1186.77	1351.6	1036.46	1062.49	917.183	1141.74	1103.08	1205.7	1197.13	930.25	963.429	789.461	751.074	1015.61	908.69	936.013	938.541	1028.51	1005.51	936.88	840.605	913.547	773.821	1296.07	1370.44	1166.94	885.612	1304.09	921.287	964.522	1197.77	936.758	1070.12	1331.15	1249.34	808.504	1107.36	1088.29	1089.15	925.084	827.833	891.048
30.9	1214.9	1162.33	1162.33	1108.09	1068.82	742.56	730.728	1044.05	1193.58	801.066	1015.82	1284.41	1135.65	901.187	1237.86	1032.99	1093.58	937.85	889.366	783.086	942.669	791.25	724.971	769.33	1256.14	1065.92	1065.3	882.717	1066.12	987.399	1169.06	766.096	1260.34	838.301	1076.86	1046.49	916.218	1054.58	981.712	826.08	971.384	1256.77	1228.25	1079.94	987.832	1109	838.64	774.3	956.294
30.91	1285.33	945.619	945.619	774.057	1233.15	696.925	1028.46	1068.01	989.056	891.644	1027.09	893.475	938.433	865.387	1311.01	975.238	1069.54	897.744	910.507	783.007	905.209	1030.44	982.184	749.834	1067.6	993.687	645.092	888.229	908.001	812.846	997.637	723.344	983.484	867.32	1135.5	976.538	1257.96	980.105	989.367	1069.51	1085.44	1082.16	1090.31	891.259	767.698	1166.24	1194.2	940.403	801.105
30.92	1144.07	1069.71	1069.71	1161.52	924.446	912.28	912.253	1083.45	1146.71	952.897	1171.76	1055.63	892.838	874.059	1198.64	1146.89	1039.29	831.283	1074.82	1013.07	884.46	1065.38	1047.99	938.078	1201.69	1106.88	1272.93	928.359	856.23	885.611	1101.67	728.795	685.917	839.484	1182.95	1029.36	1107.83	1061.66	903.044	797.77	1074.04	913.732	1065.62	794.897	1136.77	1074.21	1020.69	1021.95	1216.54
30.93	978.812	753.154	753.154	1275.83	1046.01	987.15	737.28	1076.47	1058.87	1064.53	960.437	1097.1	710.465	953.962	946.351	921.007	971.066	775.77	895.599	770.71	998.05	1148.44	1003.35	1155.88	1091.07	994.393	954.553	851.425	708.464	1099.88	1128.19	983.836	786.371	1206.77	1055.43	957.432	939.13	1051.35	1200.94	1356.66	841.296	794.729	1304.83	918.052	1415.81	1379.75	1202.03	1150.5	730.041
30.94	1070.27	817.446	817.446	1076.36	1190.92	1208.47	949.025	863.429	965.392	1110.69	944.928	1169.87	766.498	998.44	1084.02	1058.26	923.938	1018.12	943.503	1123.65	707.719	737.358	1191.33	1185.53	1084.57	797.292	1009.73	924.771	825.286	1008.27	1229.23	952.933	1015.87	886.84	956.697	930.158	1043.53	898.506	1148.03	1030.84	1216.5	798.524	1242.7	1342.96	1187.47	836.36	980.785	1045.34	1001.89
30.95	1057.92	1010.16	1010.16	847.934	920.68	1411.47	1374.67	1034.39	960.032	1137.5	899.8	1092.93	913.172	879.113	885.607	985.114	1108.2	732.236	1118.42	843.07	874.183	1133.1	988.589	1225.89	935.302	792.773	1079.06	1276.94	1215.08	1055.23	1242.96	1179.68	1169.75	1207.07	1082.89	1166.82	724.082	862.305	1013.01	1194.44	1138.02	750.283	988.233	866.606	1170.09	1008.96	1343.91	1141.22	1160.63
30.96	1045.76	960.935	960.935	952.729	882.985	1166.05	1000.16	1190.89	1278.53	996.588	1261.4	977.46	1006.15	1003.38	894.197	1032.92	1407.39	822.465	1129.6	1032.41	962.956	1010.01	1493.34	1226.26	868.78	1114.89	1349.06	1010.4	971.054	1083.47	968.317	978.218	883.377	1181.8	1130.67	1043.72	1011.99	1163.28	801.116	844.062	608.353	1095.25	1290.59	1264.02	1107.45	1004.67	1045.39	1125.38	1267.69
30.97	1104.05	1029.08	1029.08	986.385	1060.53	1089.72	931.184	1042.58	931.911	882.777	937.468	599.91	818.431	908.989	1086.15	984.864	801.946	1070.18	948.826	1075.65	745.853	1011.1	910.82	1188.64	955.789	1078.08	1037.45	891.806	1122.94	1007.21	986.199	968.254	994.742	1140.75	957.818	1081.9	1056.5	1104.78	959.419	972.125	744.958	1428.27	1082.23	806.39	1296.54	754.256	977.008	1105.8	878.633
30.98	1086.49	1044.25	1044.25	1061.73	855.925	1092.68	900.428	1071.95	1091.51	1125.53	1043.61	1071.45	863.093	802.846	1179.43	1064.05	909.516	757.607	1212.09	1162.34	741.918	1180.36	886.44	1006.1	1255.31	1076.33	1060.6	794.201	1503.1	903.585	709.385	975.416	797.4	864.54	1189.53	892.044	1469.54	1262.05	972.067	1037.24	1002.58	1217.95	1088.48	876.034	1091.32	1092.77	1061.92	980.91	1225.17
30.99	1156.93	936.91	936.91	1224.09	868.85	938.13	982.6	1168.4	1316.6	1194.47	898.081	1038.53	956.922	824.772	1060.08	1061.33	1084.15	894.902	991.102	876.968	825.989	968.099	920.065	968.377	918.028	1084.61	1175.96	683.025	1014.37	1058.99	1120.89	1186.64	1162.22	1124.11	999.714	1034.92	1232.65	1087.2	1317.04	1059.56	953.438	1060.55	812.346	1225.65	1044.5	1314.23	997.156	1133.42	800.593
31	1108.33	1156.24	1156.24	1257.54	1089.19	822.097	1026.48	972.898	890.4	964.685	1270.89	1435.31	1138.2	1109.52	1256.02	1172.45	1093.61	1311.28	1016.97	797.258	917.876	1071.28	1014.73	883.213	1072.58	926.435	1088.61	915.474	1013.81	1113.11	935.453	880.537	942.007	1252.03	1534.5	987.149	1165.51	897.09	882.024	1087.25	850.923	915.124	1031.54	746.579	1146.43	1053.41	1137.72	1039.65	640.894
31.01	1043.66	1127.27	1127.27	1198.29	860.545	818.312	983.709	1090.66	1179.15	908.906	1100.5	1069.32	1089.85	839.628	1293.35	1131	1187.33	1346.16	921.838	807.445	892.581	629.262	867.665	996.76	1065.28	1184.69	1165.4	866.556	1032.56	1039.96	1001.15	1305.44	939.664	1283.04	1214.81	1092.3	1178.62	1180.69	1159.42	1000.81	879.835	1064.1	1057.46	1120.66	1045.56	1114.22	1123.08	1039.97	1167.75
31.02	1109.66	1125.7	1125.7	980.179	1314.74	954.542	1315.18	880.373	957.737	1065.64	1023.27	931.382	946.789	1249.34	1229.27	1250.82	747.552	914.033	691.95	921.722	927.762	909.016	1251.04	1025.04	1094.67	1025.65	867.816	1065.06	1083.13	955.935	913.684	855.577	1263.58	1111.87	949.415	852.455	1169.75	1403.21	1081.52	1111.67	1089.22	1040.91	1080.03	904.245	1270.55	1147.61	1046.41	1134.68	1022.42
31.03	1063.59	887.454	887.454	1056.41	1283.19	775.243	1030.58	929.522	875.985	1108.75	984.856	717.715	1127.86	808.237	1205.3	1284.13	879.267	950.731	882.675	951.099	901.616	987.762	1123.65	1019.25	1349.39	1327.08	909.903	853.504	951.012	1096.06	1020.01	1051.6	880.999	1073.99	973.258	1089.19	894.144	1030.73	1140.45	1163.33	961.424	766.263	1087.69	1015.04	1059.83	919.175	915.302	1004.11	1199.65
31.04	1214.05	1005.16	1005.16	1184.73	1019.32	963.692	1046.01	938.424	1077.44	1126.49	948.839	851.193	1105.66	1155.08	1197.96	1054.52	1017.13	828.012	999.434	1116.87	733.132	851.884	1156.06	892.665	1080.32	1062.32	1029.92	1172.88	1288.05	989.684	1003.59	726.793	1001.6	1289	1060.58	767.769	1000.47	765.116	925.003	1026.68	926.051	1390.29	943.48	1038.12	990.924	1121.36	1127.32	1135.52	997.491
31.05	922.579	1097	1097	934.188	1139.71	1186.25	945.904	935.002	1171.06	1294.33	947.933	708.591	1375.07	936.139	1116.1	908.853	887.446	898.483	1116.56	913.495	951.187	1020.47	1163.74	1324.37	902.746	1243	1142.05	969.201	1099.36	1047.17	1060.34	665.267	1155.15	1020.7	1061.79	606.066	1135.42	959.303	1074.07	946.468	1155.54	1022.55	1048.06	1330.06	1034.6	881.289	1113.67	1472.69	1179.08
31.06	982.582	989.069	989.069	1076.67	1163.86	1040.78	998.022	774.04	898.448	1221.07	907.748	926.807	1064.3	1186.4	934.338	938.044	1259.5	803.561	1132.23	876.133	1137.58	1281.5	894.757	1218.13	1124.88	1091.47	1225.96	1071.63	918.603	1341.54	1095.93	1094.27	1217.79	840.217	1092.48	822.019	1226.43	890.184	1129.23	1152.58	939.856	1172.7	1342.28	1088.5	1010.35	1195.2	1250.86	1337.45	1035.02
31.07	929.193	716.277	716.277	805.385	1024.89	1269.15	895.059	711.925	1377.15	1014.61	845.215	1192.43	1094.4	1039.64	1043.75	1211.97	1032.79	861.347	1079.05	857.824	754.699	1051.31	1181	1132.06	916.911	1433.57	1101.81	1044.21	1210.74	940.424	1229.96	1233.65	998.649	933.912	935.018	1114.85	1186.97	967.071	1245.15	872.944	1062.86	910.667	981.939	1152.39	974.717	1135.05	1292.52	1255.72	861.459
31.08	1029.09	1086.99	1086.99	1192.35	972.039	1078.47	638.068	898.486	913.37	1018.57	1275.89	959.614	930.997	908.724	827.828	1088.5	928.083	800.858	1067.2	824.024	1057.61	864.228	815.769	1064.09	1330.24	1046.15	1112.71	891.373	1221.83	1275.26	971.478	1015.2	1053.78	1073.36	1227.04	1104.03	1091.96	1286.59	1318.59	989.431	834.682	1091.25	1118.93	874.08	1203.23	1020.11	804.936	1099.48	882.677
31.09	956.006	945.293	945.293	1351.45	1140.87	896.848	1087.28	1126.2	965.752	1313.37	912.872	1029.59	925.219	1213.32	785.102	983.946	1167.88	801.366	832.278	1003.79	1023.56	704.515	1128.83	1034.42	1097.72	687.892	1046.01	1060.22	1185.94	934.276	1117.4	1187.33	757.223	1109.41	1160.86	1169.45	1133.79	925.689	1373.57	966.745	960.802	1179.93	1074.35	1296	1070.53	1218.03	978.04	1133.41	1078.06
31.1	913.356	1315.04	1315.04	1126.15	845.082	865.274	1170.97	1078.36	975.997	840.677	1077.75	891.398	843.944	1247.02	911.414	810.64	1097.42	984.056	1347.81	1065.8	1116.18	964.227	967.393	1128.35	1096.22	862.574	1241.85	985.39	1070.93	835.596	781.629	960.189	1223.01	1175.24	997.112	1192.73	1022.76	1059.78	1170.25	1204.09	761.311	1002.42	1158.04	1116.17	1173.73	944.247	922.812	1004.52	871.784
31.11	972.722	891.34	891.34	895.307	1011.91	1055.63	1056.57	792.843	1012.96	931.682	1010.03	899.05	1278.21	944.221	1156.75	804.314	1212.65	958.806	1000.19	934.186	958.801	814.101	1209.61	1238.16	1049.65	1079.52	1016.22	785.307	862.972	795.313	1049.08	1176.89	972.511	1030.59	1193.53	936.254	805.247	1298.55	1117.93	1397.04	973.654	824.43	841.14	935.625	1340.54	1056.49	1134.47	817.579	1135.13
31.12	1010.46	701.705	701.705	992.777	1128.85	984.121	870.846	986.759	1249.7	1090.81	1153.48	908.112	979.968	962.103	1066.16	1307.59	1021.19	1095.27	772.985	1174.7	822.781	1379.12	993.552	1074.2	1014.91	1051.69	1004.91	909.171	879.007	1079.61	1011.26	1187.11	705.67	1452.84	1128.13	912.253	1182.16	1258.23	1455.13	912.344	1104.77	1088.59	1145.13	885.11	1047.57	1279.08	953.669	910.918	1053.85
31.13	938.696	1060.09	1060.09	765.754	1123.23	1114.87	774.05	925.877	599.735	920.291	1050.52	1034.5	1241.33	1324.47	1085.8	1107.38	1193.14	811.318	828.911	788.94	1225.76	1139.48	1240.79	1172.61	951.06	886.054	1285.24	1199.09	1134.46	1253.36	1342.88	1029.09	810.885	1284.43	1234.31	943.607	1119.54	945.456	855.898	857.774	963.285	1149.89	998.093	1191.76	1021.22	711.106	981.922	1050.56	953.441
31.14	1123.7	815.791	815.791	638.143	1055.61	972.928	1002.98	1190.48	1057.46	728.725	1036.86	825.749	1056.55	1323.61	1392.08	1066.24	1203.32	1205.29	886.374	887.49	1202.93	1055.98	1058.97	947.748	803.201	839.977	1133.87	1502.93	1324.16	914.351	1046.46	780.81	931.691	1015.23	1184.69	992.141	1079.91	1129.34	949.753	1055.67	1172.19	1016.89	983.421	1001.16	971.398	954.606	1068.52	990.897	1067.83
31.15	1217.82	829.471	829.471	1256.31	1097.68	1139.02	925.785	1305.26	740.497	1153.48	1111.11	1079.76	1017.36	1220.65	1155.62	1070.02	1205.32	1026.46	1098.19	1163.87	926.417	1078.27	723.189	940.753	787.892	658.61	1161.93	987.775	1390.88	1013.54	1015.02	784.728	889.061	1141.01	1097.07	1266.2	921.252	1159.54	976.42	1177.21	1130.02	1133.06	979.316	966.425	1003.73	1269.28	1152.4	1546.9	833.841
31.16	1112.56	1201.27	1201.27	788.947	1038.36	971.366	810.05	970.06	727.76	933.426	869.98	1081.4	1001.5	1038.63	1056.98	1179.84	1221.17	884.691	858.529	1044.42	1584.21	1126.11	987.193	865.273	743.482	955.883	1027.31	886.597	978.262	1040.67	1147.98	1023.7	1038.5	879.613	982.947	1100.53	944.179	866.155	844.764	1175.66	1100.34	1078.61	1050.64	1337.89	892.891	1268.54	1186.22	1270.86	1076.14
31.17	924.916	763.03	763.03	810.189	951.978	893.584	788.646	1050.83	1003.25	616.365	941.868	834.479	872.251	1035.61	842.2	785.922	867.566	879.824	1044.78	882.583	883.497	937.898	1050.83	959.544	969.06	1261.58	735.243	1006.06	937.853	1028.01	741.13	908.823	1025.53	751.456	984.061	1084.79	994.295	1253.23	1130.38	902.063	1015.47	945.178	990.58	919.251	1445.88	970.715	886.634	901.01	1203.72
31.18	509.613	969.12	969.12	945.043	768.157	671.792	977.418	1034.08	924.514	1083.48	850.253	955.413	1028.67	1157.82	871.263	994.624	1129.69	1039.34	988.002	1008.21	903.521	929.695	1229.37	1013.45	1120.71	1006.89	1191.36	995.746	1047.63	1101.36	877.834	1297.08	1001.81	944.74	1038.83	867.469	937.812	1300.93	1221.11	1145.76	1085.3	1180.41	952.358	711.437	1471.33	1168.41	1030.47	790.317	1136.32
31.19	888.895	703.993	703.993	1143.8	698.074	1208.18	938.828	948.46	1157.05	1678.86	919.868	1061.6	1011.57	1138.35	1082.9	1095.33	1141.21	1189.1	1183.87	929.123	984.125	1110.42	1112.47	1150.22	825.656	1203.03	1220.89	949.195	1018.65	1022.65	1300.41	1198.46	1009.75	1021.36	915.97	796.733	1226.57	1219.66	1033.45	995.283	1124.87	1255.62	714.488	1160.41	1213.61	1219.44	1080.56	1177.23	516.782
31.2	1169.22	1026.81	1026.81	1041	1283.58	805.207	865.397	1118.67	829.928	1545.64	1040.05	851.168	1228.73	803.14	835.668	826.937	1136.89	975.924	963.372	787.281	1015.96	985.413	1046.17	1013.02	975.75	984.61	1001.35	1022.87	969.094	1161.28	1066.24	1022.61	1086.34	1478.12	1175.78	794.191	1085.88	1242.16	1305.38	1087.2	813.251	999.581	1102.32	904.195	1017.4	1099.28	1154.22	724.302	826.156
31.21	1023.34	988.466	988.466	886.16	1277.69	868.791	733.077	1280.58	843.65	1136.75	1043.98	1009.21	1014.98	991.009	1196.76	1071.91	956.056	945.07	970.182	1027.23	886.179	990.949	937.091	1149.68	1098.43	859.638	1051.71	959.279	1057.4	1105.35	1189.52	1189.44	1149.18	1004	1192.4	849.649	846.484	818.128	1219.92	1200.28	657.263	1000.58	1045.37	1305.65	980.862	1301.34	773.587	971.86	1079.1
31.22	750.972	1093.06	1093.06	1101.79	1056.31	884.068	994.689	1223.4	1144.1	1072.59	907.481	812.547	981.601	1123.98	927.019	1080.59	1036.13	769.481	884.764	1052.5	1025.4	753.653	1290.11	953.641	1238.23	759.027	994.051	1031.22	814.876	1317.32	974.496	978.185	771.659	1140.25	1305.24	1025.61	1123.98	1080.75	1129.45	1201.24	1128.44	858.553	922.755	1167.55	1050.44	1075.14	1195.59	1237.68	1064.7
31.23	1068.77	1147.15	1147.15	1219.08	1017.03	765.983	1032.31	1018.7	1088.58	1136.36	731.027	1101.04	1044.59	988.835	1071.21	1176.8	1044.91	841.523	974.519	1029.12	1243.51	796.859	1262.55	955.373	1088.08	1042.97	1357.23	1062.1	961.501	1134.93	855.754	1212.91	912.749	733.481	1202.62	1041	1243.29	792.182	1038.2	1016.78	1179.89	917.545	864.015	1070.57	1060.31	1137.2	1119.82	1020.72	1111.34
31.24	1018.05	913.142	913.142	1076.21	1223.47	1132.83	854.648	1066.25	942.788	1034.22	1041.78	875.642	1174.77	1142.08	1096.71	822.788	1244.42	1129.42	737.149	1260.37	904.585	853.601	1396.85	1109.96	1200.41	915.275	1267.55	1062.48	1262.08	892.693	715.563	951.532	1126.96	1244.14	1055.5	1325.2	1170.22	1046.35	1061.9	1103.02	1135.59	913.81	1226.42	1048.86	821.875	774.965	954.893	1201.44	965.803
31.25	974.972	1287.18	1287.18	854.708	692.843	1378.73	745.823	973.76	845.241	886.738	1185.03	997.443	1081.24	1052.08	832.5	842.566	1178.85	888.862	1068.16	1199.04	641.383	830.275	971.476	1227.57	964.663	899.342	874.277	953.299	1161.76	762.258	1065.08	896.449	1145.27	697.611	874.187	1167.06	1123.79	928.839	1202.09	912.56	935.728	1090.86	1139.09	922.642	1024.65	875.443	1089.21	1072.09	1103.02
31.26	1176.37	973.486	973.486	1064.36	866.721	1156.61	1027.59	919.189	1086.35	1257.14	881.066	1010.78	1202.16	670.113	900.474	1052.74	1087.48	967.231	1239.5	897.481	897.65	1219.44	1195.93	1010.76	762.945	1013.05	951.922	1244.75	1406.45	840.724	1084.26	1352.01	1269.16	894.146	940.517	920.966	840.381	1194.38	1197.01	980.958	908.645	977.691	841.543	1013.94	1014.37	867.241	1012.95	1217.12	832.759
31.27	932.827	1047.85	1047.85	1089.03	881.039	1068.82	1098.37	937.154	1056.04	968.816	762.96	1001.21	1304.33	1049.05	964.187	1273.71	815.151	1117.91	1074.4	1065.25	860.91	1040.48	881.421	1317.01	1030.46	843.36	871.311	887.794	1042.35	1137.51	959.867	1219.24	1048.57	1081.96	863.043	902.514	843.363	899.752	1009.14	1398.67	927.39	898.158	909.623	1079.49	843.102	1250.87	925.803	858.729	1024.4
31.28	714.383	896.538	896.538	760.792	1088.82	1124.89	1057.28	967.714	922.341	1084.06	889.886	1018.79	994.138	965.025	1026.08	956.161	966.983	946.6	1145.57	877.352	894.701	1036.79	1013.14	1107.71	1297.25	1065.64	809.952	849.261	912.455	959.417	983.324	1184.84	914.635	938.693	1023.41	1041.63	1074.82	1078.18	1237.91	1028.7	843.334	906.565	960.685	983.844	918.992	1175.28	1019.29	878.9	1191.92
31.29	855.392	732.511	732.511	702.396	1056.57	927.295	987.534	932.018	798.993	877.877	1290.19	1109.48	1048.64	928.076	1114.67	1060.6	1153.51	689.732	985.291	810.766	898.679	873.198	1095.99	880.886	895.526	948.442	913.923	1208.12	1354.45	1150.9	1194.46	1180.06	1203.85	863.761	1177.09	872.172	1116.35	1135.93	893.334	1314.28	1214.71	1016.95	1164.53	1132.44	979.102	1226.9	932.111	896.331	1389.82
31.3	1189.6	928.458	928.458	1090.12	961.222	779.872	850.98	908.527	1094.51	1062.8	1094.74	948.046	1098.35	930.106	887.136	1058.75	1002.14	698.158	1063.94	1135.2	1060.04	899.157	1123.13	1086.53	1096.45	1272.86	1193.64	1227.17	1317.5	1098.27	859.325	684.828	1085.48	692.754	1218.07	1041.33	1073.21	1091.29	754.736	1209.2	1218.17	1028.25	1262.65	1022.75	994.349	1259.6	907.647	843.65	1036.77
31.31	1074.05	1158.88	1158.88	695.105	1199.13	1279.89	848.829	1005.96	998.06	1164.89	1168.24	1257.28	969.63	959.002	1194.41	943.363	916.399	969.035	1153.31	917.659	1251.1	1031.4	1060.56	951.886	860.727	1199.28	907.491	1198.3	1164.94	1149.95	1101.87	799.876	914.417	864.989	1125.83	1086.06	954.787	1108.11	824.666	1046.63	1010.56	1410.94	1415.23	1149.71	1061.51	898.591	1090.55	994.082	1055.07
31.32	1066.2	1156.65	1156.65	927.415	1150.52	1118.09	1207.42	878.343	1106.86	829.531	913.169	951.094	1218.52	1417.45	1081.27	1073.26	1256.67	837.986	963.072	972.443	1344.61	1009.01	930.019	910.808	1195.51	1263.77	1274.62	1147.99	788.23	1452.47	957.226	905.453	1092.49	1260.32	902.003	1029.8	1048.57	952.985	1039.21	1141.76	938.706	1345.56	989.395	1058.01	1171.69	977.751	1193.14	1381.25	1137.67
31.33	970.801	939.42	939.42	824.983	828.037	1095	1201.42	989.451	1116.4	750.28	825.676	739.009	1232.26	749.016	1318.18	1216.35	927.657	1281.24	1102.04	1146.43	996.368	846.673	1082.83	853.984	1022.13	782.259	1116.28	958.3	790.318	1104.24	1111.86	1067.54	917.943	1232.15	807.885	1201.93	878.613	1038.3	972.891	1036.02	1105.49	1256.72	1030.06	783.035	1099.71	919.144	983.086	1262.49	1072.86
31.34	847.068	1048.24	1048.24	726.516	951.016	1069.57	1287.1	875.064	885.194	766.494	841.93	1211.62	1116	1146.59	1349.22	854.529	872.555	1100.65	1098.58	1203.5	1198.41	836.372	1317.44	1047.68	1053.35	1015.37	1228.8	1235.1	1021.36	1214.3	1039.51	1123.46	1039.8	1303.34	1273.72	1326.9	965.266	1033.49	1001.2	1137.47	1106.07	968.55	1004.85	1037.97	1443.88	1228.01	1066.71	868.149	1079.1
31.35	852.672	978.853	978.853	1030.43	1220.49	905.88	1261.09	1163.15	809.143	942.717	1121.5	1051.81	1109.65	928.545	1195.22	991.23	1026.72	1332.91	965.994	998.629	1403.51	982.998	973.341	908.116	935.752	1106.08	1054.29	1284.46	887.946	1083.02	950.176	1210.51	1035.17	1081.8	965.658	926.375	1398.89	978.01	968.356	1508.02	1137.93	928.861	1223.38	1088.73	866.231	1019.36	1058.85	902.802	1128.4
31.36	1149.6	1148.84	1148.84	780.977	1113.93	1162.57	992.177	988.223	1086.72	975.736	777.854	1112.83	1194.18	1300.69	1089.49	1109.95	1351.18	1173.25	1346.17	925.256	1093.6	928.115	932.464	975.178	971.817	1260.21	969.765	1139.15	1107.75	1099.55	1197.51	1339.75	1026.15	1353.13	1253.66	1002.49	1045.15	1018.83	1004.94	1339.87	974.221	1049.72	1289.19	956.53	955.963	1107.11	994.605	1062.8	1086.12
31.37	1048.76	832.332	832.332	1087.17	1122.32	1022.63	910.416	832.791	871.294	1357.32	1090.65	952.467	1040.33	906.799	1051.75	1336.07	1069.36	1356.26	1048.02	806.483	1147.4	814.425	1081.89	838.92	796.4	1314.16	970.628	994.711	843.206	1075.74	1049.87	1038.58	1214.96	961.35	1290.78	1011.42	960.478	1078.54	1007.01	853.135	966.242	1172.79	875.202	1022.81	938.498	1212.36	964.131	1422.71	1100.32
31.38	1128.38	849.005	849.005	1200.21	981.295	952.619	1012.75	707.263	850.392	1182.27	960.999	1014.99	1086.16	836.798	1097.89	917.874	1060.05	1036.29	1371.41	1132.15	1082.23	1122.12	1176.14	1186.87	872.636	1001.94	847.907	944.633	1102.57	992.65	1062.42	1408.73	1182.38	1152.86	1252.16	683.443	1429.79	987.026	1201.04	1020.22	1260.77	981.565	1382.26	1193.64	1085.29	1213.37	947.367	1294.51	975.369
31.39	1293.35	947.725	947.725	842.471	1007.39	1204.8	1154.91	1378.57	964.201	1112.81	1193.61	1181.41	1223.57	872.778	717.361	980.68	1081	973.883	1229.64	1044.01	1141.91	1027.89	1244.14	940.555	894.314	1029.54	983.136	827.717	1255.26	1233.85	1323.77	872.371	1112.78	872.169	928.313	831.926	1073.3	1308.35	886.835	1307.46	1207.19	1250.09	985.786	1160.04	1026.95	1090.17	1187.77	1085.36	850.011
31.4	1153.28	1138.86	1138.86	944.116	921.471	1095.5	1049.12	1172.65	951.802	1096.57	955.622	1043.9	979.197	1036.61	859.803	1063.05	1165.09	982.426	1003.67	1045.51	962.199	1104.36	959.245	1020.12	1129.17	1006.04	1089.35	1135.18	1274.5	1210.3	707.914	709.212	1362.32	1059.54	1585.51	1041.14	840.157	1207.25	1182.24	1195.21	892.112	1076.78	1145.49	1098.95	987.627	1117.74	1167.57	1137.3	980.815
31.41	1469.95	1210.86	1210.86	860.482	1084.14	931.739	956.174	1271.62	1003.74	1037.43	1077.26	1255	1194.01	987.29	889.174	969.729	856.273	839.033	893.048	941.523	1178.69	1379.37	962.664	1134.28	1430.66	1010.62	1055.46	761.821	1149.51	1131.36	879.932	1234.8	926.835	1038.13	1091.33	1375.54	991.294	1486.02	870.387	1066.03	881.511	1152.13	997.142	1068.19	1137.17	1443.52	832.694	1067.27	981.529
31.42	1311.94	1012.98	1012.98	1311.68	1184.11	895.871	915.69	1073.97	953.528	922.207	1082.49	1051.97	1085.28	859.167	941.113	1214.7	867.442	1092.53	1119.26	853.368	841.965	851.581	1004.2	809.313	1008.66	997.945	781.665	928.897	1302.41	1012.43	999.656	924.864	979.716	821.972	987.624	1143.16	746.625	1058.85	829.399	1372.4	1069.05	951.26	969.448	1039.92	1084.85	1195.24	1068.72	1007.22	1077.72
31.43	761.97	1121.72	1121.72	697.906	1032.66	1063.07	1015.76	883.759	1266.01	1065.91	1138.9	957.796	1042.98	1188.05	1006.8	1076.48	1082.59	1034.47	977.948	1122.83	1066.85	847.84	845.797	1545.43	1144.05	1166.07	1291.84	979.582	1094.64	778.951	992.82	1053.36	969.217	1035.81	785.463	1087.54	1192.55	996.648	1003.37	1073	1097.52	893.508	1136.27	1017.59	1245.3	1438.75	1181.08	1246.39	1020.12
31.44	962.172	1151.25	1151.25	927.523	1095.66	1054.2	991.716	1273.66	1129.57	994.356	1390.26	924.862	1087.25	1149.88	944.561	1177.48	900.982	1170.02	1026.64	1309.08	1140.04	1121.53	1046.31	1271.49	850.247	1245.73	799.351	1021.72	990.399	1186.62	1215.53	757.512	1163.02	1077.78	1056.15	1102.62	1004.48	1420.87	1055.58	959.939	1121.67	1195.67	1081.24	1077.64	1129.82	937.144	1103.64	1105.54	1077.87
31.45	1023.2	1311.76	1311.76	1077.44	934.212	1209.77	1046.01	1064.08	1286.57	754.076	1039.24	957.226	1233.45	991.001	1077.27	1091.14	948.473	1012.5	902.225	962.483	1118.98	917.01	1091.37	1223.39	1037.85	1031.88	1090.09	1428.15	1152.06	1178.36	1124.82	902.789	1020.65	1336.49	1200.4	796.037	1232.51	856.873	1041.79	1257.92	941.793	1075.76	1149.24	961.847	1160.9	896.707	1238.77	1073.91	1233.19
31.46	1051.72	1200.13	1200.13	1011.83	1074.22	955.455	921.608	932.355	897.521	997.084	1096.12	857.213	1139.85	1269.38	1054.34	949.725	1183.09	1139.75	1092.14	1156.89	896.736	1390.2	1060.99	1006.63	1251.27	986.403	1063.94	1013.02	1280.23	856.8	1073.94	1567.84	1126.17	911.623	786.501	1427.16	925.821	1048.05	1346.89	1001.9	969.466	1083.38	850.736	799.692	1478.73	1097.13	1059.09	1254.4	1178.97
31.47	930.192	1397.19	1397.19	1280.34	1227.07	719.866	868.274	874.314	972.307	801.693	954.338	942.342	868.328	714.854	846.462	1009.6	1302.63	1220.17	1180.74	1012.16	993.247	1196.75	1119.35	1237.64	857.904	1207.91	986.781	1058.8	1082.78	972.946	894.969	990.008	1068.98	906.096	971.772	1033.16	1089.14	992.046	1078.13	1155.14	1267.29	912.771	1228.83	1051.74	1070.59	1218.23	1091.32	1125.08	1406.29
31.48	773.78	992.237	992.237	1108.5	1041.86	1043.72	1023.01	1181.74	1210.63	1290.61	742.236	945.975	863.289	1066.01	991.096	1180.66	996.884	1332.15	1110.66	1014.36	975.05	991.46	1098.4	985.692	1135.53	1191.11	1121.31	1042.44	993.687	1262.11	685.913	1182.35	1228.95	888.339	1050.54	1192.4	1203.19	1089.89	954.616	1109	879.231	940.523	1112.17	993.918	1171	819.743	1091.39	1212.51	1257.94
31.49	1226.64	1150.08	1150.08	1194.72	1004.08	1058.07	1185.52	840.861	1237.07	1259.51	957.935	999.854	853.479	1124.8	1269.73	1129.69	772.601	983.638	1214.77	1152.73	975.146	1123.01	1165.99	1174.8	958.925	922.359	1206.34	1067.2	915.934	1178.95	1231.81	1006.66	1072.72	1364.91	1032.87	1176.36	1115.04	965.835	677.411	1016.89	837.05	1230.28	1373.87	1106.18	955.403	916.531	1177.15	998.142	924.464
31.5	1468.57	1044	1044	1319.07	924.612	1458.17	1174.84	1111.58	902.926	1150.17	1253.67	999.412	1013.04	1114.75	1216.61	1016.15	1232.79	1113.13	953.548	1288.82	931.665	826.745	918.188	1539.26	1206.41	1008.5	1251.98	1092.79	1316.67	1084.87	1340.82	1120.94	1025.01	1009.78	1178.64	1124.35	984.457	958.556	964.456	1108.58	1012.6	913.158	1071.18	1480.36	991.826	1089.16	971.621	971.784	1042.46
31.51	1294.22	1018.3	1018.3	1070.98	977.534	1235.57	939.005	1118.64	846.099	1153.96	981.818	1136.31	923.453	1072.89	867.554	1059.23	924.527	1263.54	960.994	1154.15	922.748	1315.99	1036.46	1196.06	1438.96	1112.76	960.312	1070.09	1202.67	1002.01	1135.31	943.228	1292.9	1203.28	1074.04	1010.36	824.553	842.777	844.513	1256.58	1103.65	1020.96	1387	986.683	1094.11	875.29	1565.7	990.049	1031.77
31.52	1093.87	1236.4	1236.4	1221.27	822.147	938.865	1134.26	826.069	830.406	933.738	976.592	1174.58	1110.15	1032.44	965.273	1502.24	1185.7	1106.96	1012.56	1068.69	693.396	1427.16	886.975	1116.77	1121.76	1405.2	1198.28	1238.43	766.928	1310.21	908.562	978.791	1100.6	917.998	946.654	1330.33	1183.55	1071.62	1080.45	1130.57	961.262	1277.01	1001.53	1149.74	1097.45	1207.65	918.058	1339.09	1080.01
31.53	1145.87	1135.67	1135.67	1316.55	1120.1	1119.75	1073.67	1226.63	799.594	1197.02	1121.85	1237.45	787.026	952.566	899.499	1355.33	1043.47	892.386	1117.29	1000.45	913.678	783.945	1196.8	601.99	1118.69	1211.64	1221.57	962.473	1027.68	1239.43	1227.69	1254.54	1247.7	1117.76	990.721	1103.93	1072.43	1000.33	1178.78	1085.58	1498.2	1159.23	888.666	929.344	1064.36	1317.37	823.349	851.608	1034.78
31.54	1008.9	1085.15	1085.15	1008.79	1083.04	1129.01	1167.93	1296.52	1144.94	736.524	985.797	953.673	931.213	1006.23	919.237	1088.68	1333.22	1386.73	728.427	1212.78	927.12	1116.03	1211.9	668.92	1253.76	1057.67	1170.75	1000.6	1080.56	820.246	1120.36	1044.05	1288.56	1129.93	833.651	906.815	1000.93	1313.29	1238.17	1090.31	1202.3	998.688	1179.31	1212.07	864.54	1295.3	846.959	968.035	939.482
31.55	1042.96	881.077	881.077	1099.99	1121.77	962.261	1094.41	1205.33	1178.68	792.511	1006.34	1285.14	1141.67	1113.75	1242.49	842.334	1194.43	990.795	958.512	1264.51	1366.42	968.042	1187.45	1260.61	1110.65	835.779	1237.1	1110.01	1105.58	1272.23	1001.9	1286.11	1404.52	1433.55	1074.8	858.501	1220.5	1063.73	1132.8	894.617	998.211	1070.93	1049.74	1188.65	1233.27	1308.35	874.067	1261.6	1085.22
31.56	1135.92	946.463	946.463	673.365	1014.51	1024.81	1083.22	1159.04	973.939	1021.92	1023.35	1099.65	1120.51	1250.57	1242.07	819.956	1296.98	1114.41	994.941	1307.91	1202.72	838.195	1222.44	1060.82	1072.65	1012.06	928.714	1107.01	1169.85	1223.26	1118.73	1076.18	1253.41	1314.87	1047.12	1027.6	1286.27	1346.98	1030.26	855.564	1132.75	1198.66	1077.58	1177.49	1038.66	1244.32	1145.45	1239	1268.93
31.57	1289.77	1234.88	1234.88	905.945	1097.38	1276.89	1116.78	1411.39	1091.13	1031.93	1078.84	889.259	1017.1	1334.64	1018.29	1128.86	844.125	1140.96	1205.75	935.956	1030.03	1012.84	1029.74	966.06	1197.29	1275.51	1393.54	964.298	1119.09	1246.18	1096.07	1158.29	1297.72	1264.84	1117.92	1444.2	1128.4	966.839	719.972	1152.47	1354.44	1338	1176.67	1318.37	961.586	1422.16	756.344	1254.17	802.796
31.58	1142.03	876.516	876.516	1192.1	838.426	998.988	852.554	1343.97	1116.29	1052.63	1173.84	1205.29	1098.32	1230.96	1040.43	1226.41	888.154	1251.14	1082.25	1268.66	850.705	1043.94	985.817	1096.42	1237.09	770.4	1089.99	895.87	1316.04	1126.37	1101.12	1326.67	1015.98	1068.57	1175.6	1372.09	1109.56	1213.41	946.449	1018.91	1047.79	888.738	1071.77	1183.72	810.307	1394.56	1314.67	1300.82	1039.96
31.59	729.919	1301.75	1301.75	1015.67	1000.13	1123.86	1095.86	1158.57	1087.94	1125.56	1052.07	912.623	952.058	1046.36	948.53	1004.14	844.242	870.21	1034.51	1000.31	1158.2	1329.62	941.826	1160.68	874.414	679.249	1076.83	960.518	1081.26	1251.34	1314.37	1027	1285.76	1011.12	912.76	981.694	976.775	1005.15	1095.78	1092.25	1351.21	1091.52	1166.5	1046.48	767.458	1401.39	1052.43	1241.24	1078.18
31.6	1008.94	1103.34	1103.34	1152.86	1232.41	1141.35	1175.21	988.578	1057.42	1061.03	1266.62	1082.12	1080.26	1105.27	1024.27	1030.27	976.217	1189.13	1306.17	1008.21	1039.28	1175.32	1028.96	1322.92	826.776	1005.27	1206.6	860.885	923.059	992.088	1134.88	809.635	1171.93	1048.69	993.831	1074.85	1215.54	1093.18	946.785	900.874	1299.06	1039.68	876.504	971.828	1234.96	914.538	962.879	1107.37	796.514
31.61	1290.63	1035.73	1035.73	1190.78	1196.34	1036.86	1036.57	849.58	962.42	1134.88	1122.64	955.554	1053.06	979.141	851.508	895.459	1068.08	1599.26	921.42	1281.01	876.487	1182.64	1232.98	1011.83	947.411	1120.24	1024.32	942.565	949.17	984.982	1207.66	1238.22	807.778	1219.01	1096.31	1218.9	978.255	1110.63	1392.36	1276.89	1032.4	737.612	613.203	705.774	1131.52	826.201	957.18	1150.04	800.614
31.62	803.749	1087.58	1087.58	769.435	1153.01	943.71	1073.06	925.151	1071.86	1077.41	997.755	944.008	944.862	1232.81	906.831	1104.72	1043.37	944.341	1203.51	924.409	1069.78	1033.68	978.835	1334.34	981.131	908.471	983.59	944.369	1088.23	1056.01	1037.8	1114.74	829.477	1097.3	1070.07	1352.09	1031.56	1309.36	974.473	1369.69	873.68	1156.83	845.198	1011.59	1088.79	1319.2	1407.06	1154.62	1129.19
31.63	1163.63	1130.2	1130.2	1012.67	810.563	636.826	1230.33	1301.78	965.485	949.634	1029.65	859.475	1032.14	1033.2	973.991	976.232	1128.84	1004.06	1175.46	1099.61	1458.42	1036.2	746.745	1241.2	967.741	679.718	1005.26	935.931	1001.62	1012.34	1387.7	1127.51	1101.11	1294.1	1341.61	1247.7	843.016	1136.93	938.44	1409.42	976.206	1053.16	1100.87	962.212	882.555	1342.95	826.152	1023.28	1135.08
31.64	1242.35	1150.72	1150.72	1369.11	1025.4	1039.11	1093.41	1095.36	920.15	1047.51	1192.43	1076.99	879.068	1029.9	1148.54	920.15	1275.66	1085.43	1470.21	895.432	1033.7	1091.6	825.626	1502.67	969.184	943.321	1084.72	959.781	951.947	1069.14	1290.01	1113.67	1172.1	1386.25	1219.11	993.49	1261.01	823.428	1044.74	977.892	1029.25	1023.95	880.278	1174.09	1045.64	1136.65	1202.49	1299.84	829.547
31.65	1221.21	990.026	990.026	1349.82	825.573	801.344	1118.61	1266.19	1178.84	960.528	1255.87	1058.25	1194.04	1164.06	910.653	1307.61	1265.21	1230.9	954.876	793.963	1155.34	989.204	925.111	974.687	967.854	1163.8	1366.89	1389.32	1277.94	1246.95	1083.85	1226.34	1113.22	1176.22	1040.63	896.61	1124.66	1090.02	1157.77	1260.49	1164.92	1343.03	1243.52	1111.08	1115.04	1255.11	1012.07	1029.92	1242.49
31.66	865.762	679.143	679.143	1245.48	930.315	985.546	1063.08	1111.06	905.47	1077.03	1319.34	1090.64	1407.91	1463.41	825.246	987.288	961.069	1086.26	993.201	888.029	1331.49	828.779	1011.69	1277.76	913.34	1075.2	1227.86	1248.88	932.095	1140.89	940.108	1136.78	1074.97	1062.86	1052.62	1163.53	1327.25	1020.13	1153.21	1003.26	1030.86	1070.87	984.822	1203.65	1018.82	1202.91	1121.37	944.199	809.391
31.67	1129.54	994.217	994.217	1363.71	1057.85	916.411	826.512	1091.89	938.089	1192.57	1050.79	1202.87	1214.47	1056.05	1075.88	1229.45	925.236	861.695	1078.83	1017.03	1373.39	1052.03	862.046	889.368	976.678	1032.55	1170.18	1246.21	1174.52	1030.57	1176.44	1193.01	945.797	1035.49	1478.9	1163.65	1145.61	1311.35	1288.32	1168.39	1025.68	1068.38	936.293	1344.41	1146.85	1067.31	1362.57	751.618	897.881
31.68	1120.67	1157.74	1157.74	909.266	792.025	1058.89	736.734	1174.69	1109.61	1277.07	879.076	1449.55	1272.13	1301.1	924.734	1022.52	1188.43	1078.29	1217.89	1070.52	1294.33	1366.48	1102.81	986.362	1053.18	1108.65	1369.59	1171.47	885.073	1407.85	1078.6	1158.01	1143.95	1075.12	1079.09	1134.84	834.168	1304.22	1078.15	874.579	951.355	1100.96	840.247	943.702	1084.09	1068.11	1114.39	875.293	791.858
31.69	1215.53	1067.85	1067.85	820.783	1017.72	1070.04	1112.48	1014.8	907.27	1004.98	1114.64	1168.06	967.693	1109.56	1139.36	1447.25	1539.23	1232.36	919.974	1077.78	1398.35	1082.64	1130.35	1431.22	993.029	1282.75	1342.67	1081.62	1187.07	1191.57	1198.98	1004.42	1137.59	889.722	833.646	994.922	1032.78	1000.1	972.675	919.939	991.054	1046.29	1054.46	1399.48	1340.08	1133.59	1344.7	1470.73	1164.08
31.7	1308.84	981.935	981.935	1128.91	1003.26	826.937	1119.94	861.227	814.29	946.154	952.545	1226.19	1188.96	1098.53	1111.85	984.767	1188.44	1112.01	1064.69	1030.59	1416.44	1550.88	1276.09	1291.82	1187.87	1263.89	1274.26	1092.14	996.52	1285.48	803.311	1296.53	1257.09	1257.05	1013.64	1001.37	1331.14	1063.94	1143.21	1136.48	1363.21	1141.54	1202.58	890.534	1385.7	1189.13	1043.75	1275.53	931.559
31.71	1168.57	1021.66	1021.66	1079.5	1259.69	1020.02	874.536	1271.26	928.877	920.707	1036.24	1154.77	1005.33	1305.04	1345.39	927.886	1110.1	1463.52	1056.22	1227.92	1275.74	935.206	1235.05	1267.99	1131.08	939.596	1484.39	1148.32	1259.91	1158.1	1146.92	1049.19	1133.58	1147.31	1035.45	1065.19	915.614	1388.91	964.159	1151.41	1127.41	1177.92	1036.89	889.835	1211.78	1057.97	1102.47	1192.46	994.119
31.72	1251.68	1103.65	1103.65	1147.1	1032.32	937.056	1161.28	1063.54	670.173	1178.08	1243.48	1273.15	837.556	1185.74	935.024	870.614	1386.26	1128.4	916.267	1206.15	1187.05	1068.61	1093.71	984.348	1068.66	1312.92	1185.22	999.938	1276.61	955.927	1139.47	1176.23	891.444	1135.46	1072.26	952.167	1136.5	1498.12	1149.46	1368.43	1273.99	863.805	1111.83	1386.41	891.736	1112.48	1292.09	1105.7	1070.23
31.73	1235.55	1154.81	1154.81	900.512	1189.26	1154.1	1083.22	1332.38	990.348	1037.72	865.581	1265.88	1201.65	777.917	1094.42	1329.12	868.9	775.321	1255.26	1279.31	1400.99	1003.87	1430.5	1013.34	1180.26	1061.95	1030.73	802.919	1183.19	1085.75	1097.99	1529.71	1099.19	1001.02	1054.34	1324.22	1228.35	1099.17	1060.82	947.818	1286.75	1213.16	1122.78	842.695	1063.99	1091.32	1405.07	1200.44	1443.43
31.74	1147.3	1109.39	1109.39	1155.35	1304.24	994.511	1356.89	1103.9	1242.43	1038.05	1150.8	1321.65	1164.29	991.183	1373.6	1300.65	1015.84	1176.49	1252.78	1177.04	1512.49	1150.94	1287.71	931.316	1040.66	1291	1370.93	1113.83	1093.23	1116.35	1180.16	1283.44	944.335	988.646	1202.53	1313.33	1343.44	719.588	1039.9	1136.45	1217.79	1042.66	1182.03	1018.85	1421.97	1095	1236.87	1324.64	1123.79
31.75	1006.35	1415.66	1415.66	1107.32	903.048	1359.95	914.746	1149.38	976.014	1371.51	1022.93	965.268	1162.23	1221.88	1457.45	986.701	1165.5	912.954	1082.3	1221.08	1079	1425.99	965.072	986.606	1325.8	961.996	1171.39	1323.92	809.516	1152.05	1190.21	1092.84	1067.82	770.795	1248.17	1167.86	1134.22	977.737	1014.75	1233.48	1178.73	1142.26	1366.43	1137.11	1384.05	885.129	1076.11	1141.22	1085.87
31.76	1257.59	1045.08	1045.08	1110.27	1134.12	1176.56	1175.39	1251.45	1264.36	1029.45	1250.51	1272.08	1238.49	1386.96	941.448	1411.36	1206.76	1601.43	1030.65	1132.43	905.33	1208.43	1048.82	1121.54	1148.58	854.057	1117.57	1106.72	1287.38	991.276	1313.26	896.056	1129.91	1037.63	1072.84	1004.83	970.476	1237.03	1327.06	1026.94	1060.82	1079.74	1477.57	1231.42	1006.6	1262.51	1119.33	1273.48	889.177
31.77	1038.9	981.238	981.238	1051.74	958.609	1390.8	997.885	1412.83	1262.28	1130.06	1099.58	1105.55	1299.86	1309.02	955.509	1088.42	932.94	1099.28	1174.2	942.835	1221.67	1247.29	1143.31	1242.32	1270.34	1165.24	829.578	1380.54	1554.49	1217.69	1251.84	1189.84	1148.28	1003.62	1024.13	1317.21	1234.93	1209.51	1386	1118	1119.04	1212.11	1410.56	902.9	1312.67	924.6	843.166	1054.62	1058.93
31.78	1131.2	945.341	945.341	1044.08	1139.31	1335.73	984.73	1072.56	1027.73	846.434	1398.63	1164.69	1106.47	1162.84	1078.88	1095.84	1233.99	1036.29	1413.37	776.317	1050.87	1063.66	1091.77	1054.43	1204.65	1045.16	1036.47	1358.9	1226.22	1595.19	1431.08	1081.54	1012.46	1158.12	1199.34	1183.19	1304.72	851.551	1046.79	1171.96	1135.25	1237.85	1180.92	1089.88	1229.78	1091.93	1037.29	1312.01	1121.66
31.79	1166.03	1073	1073	933.345	1162.24	1120.14	1166.47	1354.39	1228.43	1134.94	1133.48	1150.19	942.756	973.301	1124.72	1212.72	1063.41	1361.54	1016.15	669.557	1190.57	1236.68	1008.62	1075.93	1149.45	1104.78	1033.68	1150.91	1263.38	1311.5	1090.32	1080.82	1074.51	1323.04	1184.01	1358.77	1139.97	1180.37	1163.26	1251.69	917.237	859.525	1323.24	876.694	1264.18	1104.84	1143.07	1071.86	1168.61
31.8	1236.25	967.75	967.75	1126.56	1302.09	1487.1	1120.99	1040.06	1290.85	899.953	1339.97	1150.22	953.932	1121.67	1141.68	1055.85	870.317	1116.06	1040.02	1266.67	1076.36	1180.8	1220.24	1361.79	1256.64	869.666	1306.06	1254.01	1116.95	1452.9	1248.7	1198.25	1192.97	1236.35	941.384	1143.85	841.467	1068.01	1552.5	1352.45	1194.36	1112.28	1016.63	1238.4	1194.61	926.869	1399.61	1044.96	982.923
31.81	1028.03	1019.33	1019.33	931.504	1493.19	1270.58	1018.46	941.514	1349.35	1213.47	1049.09	1012.12	1036.88	1165.52	1182.6	1103.69	1264.88	1298.83	1460.46	906.185	1242.98	1209.23	1108.9	1576.67	965.009	999.467	1130.88	1258.86	999.262	1297.85	1219.24	955.331	730.845	1187.56	813.287	1048.69	1159.2	1185.34	1046.12	1260.26	1242.95	1454.52	878.161	1254.34	1256.81	1037.2	936.216	1231.34	1244.04
31.82	981.019	1403.75	1403.75	997.22	1249.65	1096.5	1224.45	953.954	1388.05	1039.97	1432.68	1402.25	1036.9	1096.24	1148.06	1345.51	1396.5	1316.6	1206.13	1390.36	727.182	952.613	1168.05	1213.98	1069.11	990.537	1183.86	969.979	1616.99	1106.88	941.795	1135.44	1025.27	1039.41	1179.07	1022.26	1307.79	1262.7	1163.02	1465.87	1098.21	1045.46	813.153	836.076	768.411	1226.66	1106.02	1179.5	1301.02
31.83	883.42	1085.23	1085.23	975.327	1153.26	943.137	1197.04	1016.85	1263.65	1150.97	1416.69	1352.39	1101.88	1321.74	1004.41	1004.62	1150.96	1487.85	871.665	1209.74	856.058	1190.56	1053.77	774.103	1294.62	1051.39	1215.81	1217.13	1487.19	1363.33	1141.18	1195.16	1184.13	933.307	1159.79	1561.99	1200.4	1232.22	945.31	1268.04	1244.92	1073.23	1248.62	936.127	1392.63	1241.81	1206.47	1263.38	1141.69
31.84	948.591	1359.91	1359.91	1062.08	1408.32	1078.41	1613.87	949.706	855.829	1086.81	1348.06	954.292	947.858	990.663	1013.24	973.126	1279.29	1199.38	1157.62	1176.49	1136.47	883.391	1036.86	1218.82	1219.87	921.905	1231.06	1069.27	1238.68	1049.76	991.189	1258.84	1194.36	1161.22	1212.98	1211.9	1250.47	1259.86	1098.9	1346.72	1083.09	939.116	1202.44	1191.78	1426.17	1310.69	1302.35	1252.34	1480.56
31.85	1176.2	1356.28	1356.28	1246.29	1126.32	1083.04	1372.53	1117.42	1181.54	1101.06	1238.08	989.321	1223.72	922.657	1095.81	930.713	1201.28	1237.21	1077.07	1019.98	1184.16	789.883	1279.86	994.881	1106.98	1158.37	1190.4	1251.3	914.401	1034.4	983.475	1010.19	1154.84	1095.12	1206.38	941.387	1168.92	1348.89	1069.88	1262.87	1233.3	1123.8	1075.43	1106.46	1350.83	1108.63	1051.92	1068.44	1197.17
31.86	1367.67	1037.28	1037.28	1235.62	1508.7	1202.14	1187.52	1229.16	1203.04	1192.2	910.247	1281.29	1132.55	996.514	986.586	846.138	1209.79	952.948	1184.1	1096.25	1173.78	898.162	1265.11	1410.78	1077.89	1072.82	1087.24	892.034	967.311	1194.69	867.358	1161.78	985.547	1209.89	848.395	1159.75	1231.73	1126.54	1273.04	1045.72	1301.74	1006.23	882.023	1197.41	1155.14	943.25	1383.58	1128.93	1238.08
31.87	1337.46	1263.89	1263.89	1439.4	1200.62	1233.27	1427.55	1185.72	1242.45	1253.53	1385	1400.1	933.979	1113.89	1118.21	1134.26	1277.15	1219.31	1107	1180.23	1154.39	876.891	1309.18	936.335	1265.66	1122.85	1132.88	988.306	1108.25	1376.44	994.847	1177.18	1278	1004.64	1499.81	1190.61	1054.01	1017.22	920.891	1288.13	1180.26	1460.93	974.21	1232.06	1132.06	1175.49	1192.01	1323.64	1021.18
31.88	1081.17	1175.97	1175.97	1355.24	1345.43	1042.75	967.102	1353.01	1048.66	1254.45	1473.17	1122.65	1180.52	1389.54	1015.39	1453.44	1193.13	1182.9	978.673	1087.87	1090.14	1068.19	1401.62	1212.16	1419.45	857.722	1147.05	1252.56	1435.41	1216.66	1294.9	1191.1	1046.6	1013.37	1201.22	1501.09	1347.43	1338.3	1273.56	1088.87	1360.48	1288.1	1318	1397.8	1139.58	1215.57	1223.95	890.446	1272.8
31.89	1155.43	1264.41	1264.41	983.284	1235.18	1048.09	1123.12	1052.27	1173.12	1042.63	1386.55	1250.4	1221.83	1366.69	919.41	1287.57	1354.88	1253.42	1093.8	1105.53	1496.32	1201.58	1207.01	1199.69	1327.43	1259	1126.93	1199.73	1097.71	999.411	1342.97	1032.62	1213.73	990.793	1424.11	1054.46	1178.98	1476.99	1034.87	1140.43	1157.59	1190.41	1262.22	1250.48	1218.32	1107.14	1285.39	1192.8	970.063
31.9	1403.39	1321.76	1321.76	1205.73	1158.54	1173.61	1038.19	1087.25	1447.94	1211.64	1300.17	1463.4	1398.92	1078.27	916.972	1230.44	1171.44	1449.91	1059.08	1404.18	1143.29	1347.01	1256.32	1230.47	1662.87	1188.92	1161.09	1208.7	1313.09	1290.16	1623.1	1401.45	901.641	989.751	1251.83	947.525	1209.97	1315.01	1214.13	1294.82	897.064	1421.04	1351.69	1382.87	1388.54	1280.36	978.291	1431.06	1147.03
31.91	1146.44	1145.54	1145.54	1237.69	1264.91	1178.71	1139.16	1461.77	1172.29	1288.15	1001.92	1542.16	1294.14	955.523	917.13	1154.56	1295.84	1193.88	1339.06	1245.47	1464.68	1458.3	1354.68	1155.19	1268.57	990.627	1522.15	1285.32	1113.11	1436.27	1340.52	1363.69	1020.83	1259.99	1188.39	973.562	1015.57	1271.19	1389.98	1337.19	1223.78	1404.24	1190.37	1509.35	1284.05	1156.69	1271.27	1608.38	1101.7
31.92	1434.44	1039.1	1039.1	1282.87	1104.54	1206.63	1117.95	1435.07	917.279	955.331	900.007	1403.01	1162.54	1527.81	1330.46	1322.4	1258.5	1310.23	1303.06	1216.5	1236.3	1130.92	1420.27	1068.81	1206.07	1282.74	993.738	1192.11	1062.47	864.31	1421.51	1461.64	1029.3	1426.89	1136.19	1248.72	1255.26	1205.14	1101.86	1199.25	1204.46	1347.65	1301.44	1522.2	1096.29	1213.86	1182.13	1174.7	1232.57
31.93	1391.4	892.231	892.231	1250.95	1141.61	1320.34	1071.05	1253.98	1137.19	1400.57	1263.74	1435.1	991.287	1290.93	1082.6	1167	1244.88	1141.33	1059.6	1170.49	1054.97	1085.86	1610.34	1251.45	1051.88	1579.83	1517.54	1321.82	1187.95	1068.44	1184.68	1203.47	1066.72	1010.6	1368.52	1106.22	1190.75	1252.04	1334.87	1258.09	930.133	1312.61	1536.17	877.234	1003.71	1185.97	1206.16	980.99	1119.53
31.94	1140.18	1180.38	1180.38	1361.34	1219.46	1050.27	1246.32	1178.09	1166.33	1416.8	1273.65	1095.65	1310.94	1218.29	1144.75	1297.53	1261.89	1297.02	1323.74	885.009	1360.91	1141.68	1258.15	1322.61	1284.2	1306.44	1140.16	1094.43	1071.57	1374.64	831.229	1214.97	1149.33	1034.81	1049.21	1405.77	1428.37	1195.5	1429.86	1355.78	897.943	945.813	1327.07	1267.09	1148.75	1255.08	1400.72	1210.91	1159.13
31.95	1149.1	1006.95	1006.95	1177.23	1174.42	1050.61	1256.59	1276.44	1261.96	1275.96	1182.63	1084.84	1333.15	1390.9	1101.18	1311.92	1129.16	955.997	1164.91	1124.04	1299.24	1051.74	1301.04	1340.94	1332.3	1220.66	1433.81	1815.33	1436.68	1409.18	1333.72	1373.18	1149.76	1277.29	1384.57	1358.79	1123.03	1162.48	1239.81	1334.26	946.173	1354.12	1465.75	1376.58	1203.39	1323.09	1226.35	1310.75	1367.96
31.96	1344.81	1255.46	1255.46	1116.04	968.139	856.321	1009.2	1288.3	1310.38	1030.22	1048.05	1441.26	1192.72	1366.07	1363.38	1500.86	1241.55	1350.65	1137.22	1347.57	1323.71	1439.47	1574.66	1308.54	1321.83	1243.04	1128.99	1385.63	1193.24	1435.4	1074.57	1349.32	1486.16	1346.9	1474.08	1359.91	1725.85	1056.12	946.657	1138.05	1445.01	1198.92	1133.55	1191.5	1199.87	1246.89	1354.65	1088.64	1297.15
31.97	1321.11	1259.86	1259.86	1236.14	1126.4	1313.27	1246.75	1304.14	1323.66	1441.16	1408.54	1119.4	1123.09	1160	1557.59	1239.51	1456.58	1160.07	1418.87	1284.24	1490.7	1394.11	1204.7	1113.95	1369.11	1199.49	1151.45	1374.82	1213.56	985.439	1317.03	1219.72	1045.62	1496.38	1375.04	1098.99	1354.59	1078.88	1346.37	1171.11	1122.98	1156.65	1041.37	1113.71	1230.07	1252.54	1435.76	1354.31	1252.09
31.98	1441.86	1169.65	1169.65	1407.33	1099.59	987.518	1276.92	1395.82	1319.53	1636.82	1606.66	1219.91	1275.9	1262.61	1371.14	1377.48	1310.43	1484.87	1293.62	1285.71	1204.5	1632.87	1228.18	1027.02	1448.2	1275.49	1361.78	1713.01	1192.99	1308.83	1380.68	1226.57	901.563	1128.73	1247.82	1100.9	1134.23	1341.51	1568.72	1047.86	1283.53	1646.49	1302.9	1222.01	1514.54	1207.18	1020.32	1281.68	1564.77
31.99	1388.52	1228.89	1228.89	1532.31	1573.49	1162.28	1279.91	1415.15	1378.44	1147.86	1270.89	1114.38	1405.03	1156.36	1069.63	1481.81	1210.19	1981.87	945.346	1374.09	1071.92	1234.52	1421.44	1332.91	1159.5	1354.96	1164.41	1496.57	1319.61	1400.59	1257.18	1207.82	1103.56	1481.06	1330.07	966.347	1408.07	1410.53	1474.25	1087.88	1351.4	1334.29	1307.81	1357.53	1512.74	1225.94	1359.15	1186.06	1289.64
32	1370.46	1680.61	1680.61	1541.97	1714.63	1223.98	1376.71	1406.28	1153.39	1301.53	1493.58	1268.46	1197.57	1076.29	1065.78	1406.74	1331.72	1392.26	1037.19	1535.28	1333.33	1531.17	1357.95	1476.57	944.551	1094.34	1237.54	1417.06	1283.88	1087.91	1213.24	1519.95	1028.06	1463.67	1092.45	1085.34	1367.39	1390.2	1344.26	1319.23	1156.38	915.362	1342.2	1343.87	1631.96	868.197	1499.45	1295.44	1602.33
32.01	1437.63	1356.36	1356.36	1150.46	1369.12	1669.95	1412.7	1591.91	1208.53	1492.85	1195.59	1088.16	1073.26	1313.86	1340.24	1194.68	1218.85	1611.19	968.698	1288.65	1342.99	1384.74	1139.93	1396.01	1069.2	1405.2	1135.14	1280.43	1058.42	1468.16	1489.45	1432.86	992.442	1558.25	1368.86	1316.34	1485.73	1364.07	1189.41	1410.29	1213.26	1253.22	1160.4	1272.95	1325.99	1367.94	1374.92	1607.68	1411.38
32.02	992.719	978.737	978.737	1148.55	1904.1	1346.45	1366.6	1480.77	1571.08	1422.04	1080.52	1095.2	1483.43	1418.46	1619.34	1568.02	1337.43	1435.48	1522.9	1259.2	1279.41	1247.54	1391.21	1221.97	1589.53	1292.93	1609.5	1154.89	1236.49	1213.98	1324.18	1382.38	1399.47	1412.28	1262.9	1770.15	951.736	1089.25	1240.11	910.641	1384.95	1377.32	1561.62	1153.8	1330.04	1551.49	1028.89	1263.38	1176.6
32.03	1418.43	1118.69	1118.69	1404.38	1377.31	1280.86	1414.49	1409.74	1319.13	1459.44	1523.75	1415.15	1535.79	1653.71	1154.41	1574.28	1238.55	1769.36	1245.68	1032.29	1345.35	1214.79	1713.73	1333.4	1328.29	843.197	1327.23	1603.07	1507.06	1198.54	1419.94	1435.17	1328.85	1541.72	1197.02	1309.37	1335.04	1400.27	983.647	1074.26	1205.03	1318.6	1328.3	1067.71	1029.28	1253.68	1271.67	1048.59	1407.27
32.04	1452.14	1525.39	1525.39	1159.52	1514.71	1289.43	1366.64	1557.39	1227.36	1402.42	1388.33	888.378	1426.23	1586.97	1435.52	1272.39	1149.21	1185.54	1210.72	1548.81	1515.63	1253.01	1126.41	1226.23	1599	1329.59	1421.34	1358.89	1089.92	1367.92	1245.98	1291.17	1594.31	1264.27	1167.64	1500.84	1314.73	1262.94	1117.06	1206.7	1563.97	1227.88	1403.46	1414.49	1410.51	1330.3	1246.08	1158.21	1187.49
32.05	1374.05	1192	1192	1065.67	1288.34	1316.34	1150.01	1236.57	1527.34	1311.11	1696.83	1319.61	1500.33	1653.74	1333.68	1437	1497.55	1417.81	1590.32	1347.01	1389.01	1473.38	1530.11	1355.09	1701.44	1242.79	1368.83	1320.04	1533.04	1334.62	1416.46	1291.57	1058.18	918.012	934.318	1338.51	1271.95	1345.64	1587.9	1102.27	1563.42	1455.8	1127.81	1788.12	1254.41	1209.5	1251.77	1416.2	1599.8
32.06	1485.23	1346.13	1346.13	1324.76	1417.29	1330.81	1267.79	1744.24	1250.16	1075.25	1695.88	1136.69	1335.28	1846.41	1711.66	1166.53	1607.4	1733.06	1305.55	1553.15	1569.68	1422.52	1575.1	1658.35	1416.9	1083.53	1163.94	1452.34	1369.37	1242.38	1222.27	1500.29	1030.78	1338.77	1279.28	1612.9	1330.71	1361.1	1439.68	1563.38	1367.6	1515.74	1218.76	1331.55	1667.83	1591.28	1329.76	1338.85	1397.52
32.07	1118.86	1345.78	1345.78	1429.16	1460.68	1357.78	1644.98	1355.89	1365.59	1517.81	1418.44	1609.69	1286.02	1338.28	1192.54	1277.5	1295.24	1319.27	1432.69	1656.58	1689.35	1458.7	1258.4	1314.91	1600.18	1556.14	1172.3	1435.9	1482.24	1248.41	1249.22	1303.04	1301.17	1666.34	1272.48	1364.19	1462.4	1278.28	1493.49	1350.03	1607.61	1069.85	1303.71	1400.59	1636.55	1511.29	1335.12	1251.85	1338.01
32.08	1374.37	1261.77	1261.77	1475.78	1482.47	1256.45	1623.06	1548.85	1382.44	1556.75	1482.28	1415.25	1361.15	1437.97	1372.53	1144.11	1571.88	1242	1333.12	1263.69	1163.96	1030.3	1557.03	1339.03	1480.07	1853.58	1380.41	1534.82	1681.17	1261.45	1479.55	1286.03	1393.03	1579.39	1197.59	1377.44	1473.01	1152.76	1445.06	1467.37	1399.34	1419.32	1298.25	1665.74	1355.95	1187.37	1446.55	1355.61	1665.49
32.09	1486.36	1431.24	1431.24	1695.16	1395.68	1140.71	1393.53	1461.13	1425.39	1621.52	1466.28	1400.09	909.572	1763.81	1558.34	1465.9	1531.95	1534.26	1499.8	1522.18	1392.65	1558.01	1544.25	1434.08	1463.93	1398.78	976.81	1288.65	1750.82	1541.78	1219.55	1432.08	1180	1135.09	1367.33	1459.06	1486.65	1172.97	1680.41	1319.82	1551.39	1396.71	1306.41	1059.67	1577.12	1229.55	1387.66	1857.96	1337.44
32.1	1517.43	1221.35	1221.35	1267.96	1664.36	1124.65	1516.08	1387.05	1325.88	1146.54	1168.77	1512.51	1426.02	1364.96	1289.71	1425.84	1769.34	1661.47	1372.44	1728.98	1504.37	1475.53	1536.45	1241.36	1486.95	1401.26	1521.2	1545.59	1534.42	1802.24	1490.5	1457.42	1592.22	1218.53	1397.04	1516.9	1412.06	1692.16	1266.39	1260.25	1378.36	1338.12	1274.59	1253.41	1547.65	1352.29	1231.53	1560.96	1160.02
32.11	1022.8	1202.64	1202.64	1068.1	1453.04	1395.98	1389.73	1272.82	1352.23	1270.32	1472.58	1678.43	1375.58	1552.39	1638.09	1501.91	1445.4	1342.97	1260.5	1490.23	1380.93	1762.85	1341.13	1444.13	1147.67	1528.44	1812.03	1700.57	1312.3	1817.69	1435.12	1379.04	1648.52	1416.44	1243.02	1292	1392.34	1576.56	1396.33	1140.19	1357.59	1435.6	1276.64	1359.59	1292.69	1423.91	1823.25	1859.42	1567.87
32.12	1369.62	1369.37	1369.37	1525.62	1729.81	1700.67	1393.51	1495.03	1463.11	1625.18	1612.26	1718.08	1378.98	1621.36	1550.26	1447.99	1514.69	1341.49	954.281	1505.91	1438.26	1696.55	1370.23	1328.24	1541.62	1519.19	1588.46	1535.01	1715.16	1237.5	1622.83	1589.71	1331.64	1266.86	1404	1053.69	1349.86	1033.79	1462.22	1338.53	1735.86	1539.58	1218.32	1291.17	1140.48	1427.62	1347.15	1496.71	1324.09
32.13	1610.81	1273.44	1273.44	1587.37	1534.99	1464.13	1674.29	1674.24	1361.09	1251.73	1409.28	1621.97	1551	1584.45	1763.43	1468.97	1258.19	1546.56	1773.83	1613.4	1606.96	1600.1	1160.49	1724.91	1482.7	1635.93	1531.46	1568.81	1335.14	1539.85	1149.69	2069.23	1486.62	1426.84	1438.19	1269.95	1207.67	1195.42	1618.53	1178.28	1478.52	1504.39	1226.61	1745.27	1467.08	1061.96	1553.13	1189.59	1484.14
32.14	1474.44	1162.12	1162.12	1310.65	1494.44	1472.55	1555.65	1469.48	1477.48	1437.31	1599.16	1576.19	1767.26	1854.38	1426.99	1336.61	1665.98	1542.8	1398.78	1730.94	1745.27	1726.67	1737.87	1370.43	1836.28	1453.15	1585.33	1322.71	1606.32	1527.79	1429.89	1524.27	1595.08	1259.07	1251.27	1070.42	1234.07	1402.52	1217.51	1494.26	1538.04	1324.69	1556.91	1384.17	1507.35	1281.3	1654.13	1423.8	1328.34
32.15	1223.04	1439.83	1439.83	1393.36	1507.33	1302.47	1446.62	1661.18	1835	1583.4	1489.49	1622.37	1450.86	1502.03	1376.58	1492.79	1921.23	1468.96	1465.8	2086.25	1964.23	1340.05	1680.31	1479.33	1425.42	1571.52	1930.83	1472.2	1381.26	1335.6	1677.17	1361.13	1538.21	1519.34	2046.59	1281.57	1672.96	1282.75	1402.05	1201.52	1752.38	1203.08	1367.98	1350.16	1695.03	1230.08	1543.54	1728.55	1537.47
32.16	1207.09	1507.88	1507.88	1391.2	1511.76	1905.65	1510.29	1439.58	1841.86	1538.28	1616.86	1483.67	1496.92	1485.92	1722.21	1426.36	1670.48	1579.97	1462.72	1689.86	1493.37	1428.57	1612.09	1409.82	1476.96	1480.99	2029.99	1422.93	1195.81	1747.62	1477.09	1466.08	1785.02	1263.21	1701.22	1386.2	1555.84	1608.69	1270.42	1400.43	1136.56	1351.97	1631.75	1282.1	1490.34	1424.09	1660.33	1642.82	1467.05
32.17	1530.49	1713.99	1713.99	1450.23	1891.4	1778.76	1620.75	1350.86	1454.76	1580.65	1494.41	1393.7	1622.89	1354.7	1399.27	1769.51	1485.28	1665.28	1627.23	1302.81	1790.8	1840.01	1615.46	1924.71	1554.11	1636.44	1891.15	1314.94	1586.32	1308.86	1676.04	1351.43	1392.3	1724.08	1666.6	1473.42	2158.9	1385.37	1065.73	1814.5	1514.6	1543.58	1298.2	1344.47	1430.98	1433.43	1319.66	1816.08	1408.14
32.18	1114.88	1875.21	1875.21	1396.1	1592.73	1360.85	1660.59	1239.6	1642.44	1469.91	1718.76	1762.12	1747.39	1790.87	1703.35	1505.52	1676.68	1630.32	1642.06	1020.4	1862.72	1987.44	1581.12	1742.75	1378.19	1480.2	1626.47	1441.68	1729.66	1520.44	1473.24	1615.92	1197.25	1575.82	1477.06	1454.6	1747.76	1134.03	1323.99	1620.93	1747.56	1635.8	1593.55	1638.14	1503.31	1651.82	1539.67	1542.63	1105.18
32.19	1261.66	1428.54	1428.54	1473.43	1709.37	1734.58	1146.13	1496.37	1930.77	1482.17	1584.35	1504.41	1276.39	1770.39	1678.4	1368.8	1522.83	1610.49	1549.43	1629.55	1728.68	1690.1	1737.59	1486.62	1493.79	1564.71	1331.38	1793.9	1697.22	1626.56	1590.88	1408.63	1356.06	1544.46	1494.79	1965.35	1366.71	1221.14	1385.87	1667.55	1455.94	1822.69	1351.78	1777.57	1582.09	1893.37	1759.54	1617.52	1380.33
32.2	1533.61	1835.39	1835.39	1455.16	1476.78	1764.93	1534.28	1792.9	1529.49	1606.75	1788.05	1697.08	1577.03	1413.11	1521.04	1631.03	1306.45	1498.55	1573.45	1503.66	1896.05	1781.65	1787.43	1746.97	1432.31	1833	1388.64	1958.87	1761.19	1583.31	1823.7	1469.15	1348.56	1528.29	1544.07	1607.62	1743.64	1585.79	1385.94	1482	1509.02	1391.76	1637.32	1414.85	1563.71	1503.59	1553.29	1425.46	1632.44
32.21	1489.62	1872.58	1872.58	1542.99	1739.59	1491.87	1952.65	1474.82	1968.5	1309.92	1553.62	1565.56	1646.56	1637.9	1741.1	1410.96	1879.22	1968.6	1851.3	1345.69	1630.62	1849.03	1088.96	1379.46	1602.52	2215.91	1834.72	1500.88	1536.69	1742.83	1720.54	1583.5	1528.46	1579.87	1511.8	1657.7	1624.38	1855.84	1654.06	1484.43	1409.96	1654.67	1567.76	1710.01	1414.51	1679.93	1371.29	1641.49	1339.2
32.22	1735.92	1671.33	1671.33	1360.27	1469.07	1435.27	1455.48	1646.78	1374.89	1419.72	1672.27	1487.19	1583.03	1594.49	1859.9	2165.14	1901.38	1729.08	1679.92	1226.25	2267.14	1680.94	1400.02	1331.45	1941.63	1684.62	1678.31	1574.94	1598.32	1760.22	1342.83	2032.19	1689.45	1681.25	1360.46	1715.09	1474.11	1474.34	1822.96	1462.11	1629.46	1450.3	1423.67	1679.44	1937.93	1459.44	1884.81	1994.47	1638.33
32.23	1708.46	1318.21	1318.21	1467.32	1698.77	1691.74	1648.21	1979.73	1732.97	1604.84	1891.33	1473.11	1497.68	1604.92	1487.36	1629.43	1910.38	2094	1926.71	1655.97	1518.72	1543.22	1707.91	1271.23	1885.06	1877.78	2004.16	1590.29	1882.86	1988.49	1870.64	1698.6	1607.22	1669.49	1824.29	1530.76	1552.58	1616.53	1527.26	1763.51	1691.65	1360.48	1608.48	1568.99	1935.22	1441.15	1374.27	1558.93	1654.59
32.24	1563.47	1546.63	1546.63	1552.81	2226.75	1811.93	1628.21	2001.43	1805.27	1628.78	2101.29	1503.29	1631.55	1639.78	1581.2	1483.4	1363.32	1853.04	1679.86	1912.49	1938.64	1743.42	1752.68	1798.38	1568.02	1698.36	1527.08	1845.25	1594.98	1578.45	1538.07	1719.1	1526.24	1960.67	1491.25	1803.67	1667.64	1780.97	1818.05	1534.15	1422.91	1787.52	1760.92	1554.64	1629.6	1210.87	1766.71	1698.63	1238.91
32.25	1516.07	1939.83	1939.83	1303.23	1798.83	1810.35	1739.59	1682.23	1839.52	1734.82	1604.36	1538.69	1549.43	1564.07	1619	1989.89	1858.06	1685.22	1885.33	1674.77	2269.31	1843.02	1712.71	1851.16	2017.05	1661.57	1893.26	1742.16	1750.26	2421.23	1638.17	1362.71	1796.28	1642.6	1880.93	1607.67	1676.73	1688.85	1592.18	1492.09	1718.16	1942.46	1625.23	1480.06	1656.85	1756.02	1661.15	1752.12	1569.04
32.26	2094.78	1820.44	1820.44	1858.83	1781.56	1727.16	1844.34	1866.52	1847.98	1756	1595.02	1938.49	1893.88	2312.6	1622.64	1771.98	1765.53	2017.78	1929.56	1510.37	1800.45	1714.59	1666.11	2144.3	1863.15	2055.38	1644.01	1746.22	1876.14	1771.02	1490.55	1202.57	1700.62	1962.37	1427.47	1618.29	1715.1	1447.25	1430.3	1454.83	1641.56	1568.14	1472.55	2122.73	1505.17	1628.6	1425.68	1604.47	1861.96
32.27	1693.1	1715.18	1715.18	2018.76	1859.76	1767	1741.34	2025.26	1995.71	1781.95	1690.98	1855.86	1805.12	1779.22	1867.2	1939.38	1894.73	1891.7	1942.93	2058.55	1747.24	1793.41	1714.34	2031.96	1848.28	1901.5	2495.46	1919.16	1945.83	1629.03	1952.32	1769.82	1446.69	1946.99	1759.15	1552.04	1495.35	1811.4	1470.82	1666.46	1917.54	1612.35	1559.87	2018.87	1475.62	1530.15	1423.36	1783.42	2037.76
32.28	1705.97	1540.74	1540.74	1760.44	1252.48	1467.89	1840.55	1826.31	1899.47	1788.26	1735.94	1576.75	1691.06	1752.46	2027.68	2133.15	2038.71	1873.57	1946.65	1651.65	2365.18	1975.47	1721.89	1971.8	1684.3	1699.9	1997.6	1756.4	1982.75	1920.78	1946.65	1799.27	1804.55	1752.15	1634.23	2055.11	1459.97	1940.58	1702.48	1704.47	1795.66	1492.77	1529.35	1536.38	1705.96	1813.26	1639.81	1728.71	2172.5
32.29	1985.99	1822.21	1822.21	1557.02	1789.14	1785.51	1861.54	2082.92	1892.67	1754.54	2023.74	1818.23	1559.66	1914.73	1943.32	2305.8	1777.53	1824.95	2040.5	2082.45	2072.6	1809.83	1849.65	1657.33	2115.94	2018.73	1913.4	1688.16	2003.64	1884.11	1452.14	1838.3	1616.36	1920.47	1790.39	1823.19	1776.36	1988.91	1538.34	1685.7	1821.94	1424.77	1578.81	1578.46	1907.84	1790.49	1463.77	1813.66	2098.65
32.3	1498.61	1853.07	1853.07	1910.46	2124.74	1696.09	1824.75	2029.9	1798.02	2084.86	2095.5	1424.34	1570.78	1594.69	1870	1900.79	1898.04	2183.25	1665.01	1766.65	1815.79	1676.21	1852.8	1854.43	2194.16	2025.65	2210.35	1750.28	1948.14	1995.33	2097.64	2030.37	1869.75	1556.1	1686.36	1922.41	1766.26	2019.82	1488.07	1796.92	1687.73	1757.75	1878.73	1618.15	1996.68	1926.06	1859.81	1590.95	1561.05
32.31	1645.73	1577.42	1577.42	2245.66	2198.54	2070.56	2115.03	1697.87	1914.48	2318.81	1592.31	1719.67	1895.23	1990.77	2008.42	1822.79	2097.58	1713.78	1660.58	1988.5	1619.77	1780.79	1971.47	2065.61	1618.55	1701.38	1764.65	1564.94	2099.82	2028.83	1969.11	1648.83	1975.92	2119.68	1938.31	1870.64	2022.36	1891.34	1478.49	1658.25	1770.21	1704.7	1784.06	1608.54	1819.3	1576.37	1885.67	1476.53	1537.63
32.32	1699.37	1590.67	1590.67	2002.18	2223.26	1579.05	1897.99	2059.15	2042.73	2009.96	2153.34	1862.48	2194.01	2079.58	1896.3	2090.74	2063.79	2293.43	1566.08	2005.49	1717.06	2160.89	1934.48	1675.28	1517.5	1814.71	1925.12	1798.54	2168.74	1904.02	1807.24	1948.67	1743.14	2389.14	1355.88	1801.16	2314.03	1711.36	1419.54	1840.06	1638.64	1727.35	1739.45	2032.13	1964.13	2208.35	1841.6	1794.37	1678.7
32.33	1781.04	1781.88	1781.88	2002.15	1575.43	1942.09	2473.7	2127.52	2191.24	1739.26	2047.79	1522.06	1889.02	2177.79	2125.88	1971.73	2379.2	2521.47	1547.86	2054.98	1869.47	1786.28	1787.59	1992.49	1727.08	2007.12	2062.7	2009.19	1979.56	2618.92	1716.48	1899.33	1654.29	2179.67	1664.69	2124.91	1822.42	1719.37	1656.29	1574.45	1806.9	1825.21	1649.19	1886.25	2049.06	1927.01	1636.42	1852.12	1822.39
32.34	1816.54	1830.41	1830.41	2173.92	1622.37	1603.39	2267.73	2142.25	1887.53	1957.61	2135.73	2399.06	1658.67	2292.44	2160.9	2106.13	2059.23	2024.32	1952.52	1803.25	1762.78	1548.75	1851.63	2035.71	1918.69	2075.47	2029.49	1993.07	2301.05	2189.96	2019.74	1817.27	1733.18	1674.21	1726.98	2045.4	1798.34	1874.99	2167.62	2394.49	1824.49	1677.68	1729.9	2130.44	1760.88	1862.37	1710.03	2393.49	2453.72
32.35	1742.46	2098.66	2098.66	2222.49	1834.65	2141.19	2450.03	1936.7	1840.61	2034.72	2129.15	1960.88	1893.99	2080.79	2273.53	2074.12	2001.69	2052.2	2141.73	2129.08	2301.92	1977.64	1783.43	2095.45	1890.14	2271.65	1986.09	1994.68	2128.09	1900.98	2084.57	1700.02	2185.67	2131.66	1922.83	2205.36	2071.78	1943.98	1842.84	1942	2400.99	1803.27	2058.27	1949.04	1662.29	1835.5	1711.89	1870.83	1787.25
32.36	1974.51	2422.95	2422.95	2314.52	1942.65	2579.2	2231.14	1972.65	2383.66	2021.54	2181.89	1730.98	2594.43	1979.97	2031.11	1821.73	2376.21	2162.33	2058.05	1903.01	2320.46	2259.7	2379.98	2225.4	2286.85	2150.36	1884.79	1866.51	2010.34	2028.03	2223.32	1641.39	2022.82	1940.21	1799.05	1923.14	1602.92	1955.08	1743.46	1643.75	2362.21	1607.07	2155.01	1968.99	2066.86	1757.59	1591.37	2047.36	1756.07
32.37	2572.43	2004.46	2004.46	2303.49	2239.92	2711.74	2262.57	2013.53	2387.54	2015.68	2259.56	1818.77	2365.22	2050.01	1819.14	2097.07	2138.42	2355.17	2187.78	1879.85	2419.94	2337.82	2083.45	2123.54	2133.52	2049.95	2658.21	2391.99	1912.87	2182.44	1929.8	1732.2	1915.49	1959.54	2078.39	2314.23	2143.46	1931	1869.4	1675.92	1962.41	1673.77	1927.4	1852.96	1815.71	2325.15	2015.99	1715.87	1952.53
32.38	2058.48	2247.03	2247.03	2062.57	2004.16	1914.82	2202.14	2113.08	2330.62	2349.66	2066.15	1996.6	2060.43	2259.3	2211.28	1868.12	2156.73	2039.11	2128.47	2224.53	2071.24	2520.79	2125.4	2357.03	2351.84	2193.88	2112.99	2415.26	2146.01	1796.2	2463.46	1831.68	2072.27	1805.14	2241.58	2165.45	1939.58	1995.75	1842.42	2334.68	2253.93	1959.65	1966.29	2106.26	1912.31	1857	2358.85	2031.94	2087.2
32.39	1936.6	2233.14	2233.14	2363.43	2264.13	1949.54	2210.01	2058.22	1963.5	2214.15	1792.21	2043.01	2198.08	2203.93	2173.55	2123.73	2242.18	1955.11	2216.7	2208.79	2624.7	2406.77	2327.6	2310.22	2770.41	2124.46	1578.26	3006.49	2541.9	2711.92	1973.92	1781.74	1801.79	2027.19	2081.78	2242.32	2140.81	1724.63	1963.63	1882.29	2353.9	1975.18	1593.54	2037.54	2046.9	2292.77	2068.75	1900.52	1795.12
32.4	1866.48	2101.86	2101.86	2252.73	2347.9	2333.67	2077.54	2355.75	2332.26	2045.64	2172.77	1947.5	2710.27	2086.99	2356.72	1886.68	2252.76	2346.31	2482.7	2324.32	2832.59	2298.91	2259.77	2263.56	2350.67	2312.47	2227.79	2381.49	2304.52	2643.1	2205.55	2148.92	1925.63	2082.95	1936.78	1983.03	2159.09	1903.74	2080.56	1722.15	1904.19	2075.26	2008.81	1774.34	2590.21	1670.96	1561.63	2292.27	2725.66
32.41	1737.8	2020.49	2020.49	2009.87	2441.46	2355.26	2109.08	2206.89	2582.44	2281.73	1981.25	2261.33	2592.21	2150.22	2287.74	2217.07	2329.55	2491.23	2607.84	2542.81	2294.3	1653.51	2656.6	2427.47	1975.53	2644.16	2051.82	2590.83	2086.13	2307.48	1543.03	2167.7	1829.75	2322.06	2238.83	2165.58	2250.45	2283.94	2468.25	2020.38	2227.29	2126.68	2074.77	1992.08	2072.85	1725.97	1649.15	2158.08	2335.36
32.42	1881.9	2006.5	2006.5	1821.23	2186.12	2056.18	2001.44	2718.2	2506.63	2609.3	2262.15	1987.86	2383.53	2380.85	2330.01	2254.46	2302.32	2514.67	2281.03	2593.61	2400.08	2256.53	2275.16	3053.07	2323.7	2055.18	2351.1	2737.47	2740.2	2330.56	1985.91	2031.61	2238.33	1899.61	2126.27	2207.23	1906.24	1932.1	1979.17	2119.84	2138.19	2396.23	1950.33	2134.58	1809.14	2135.01	2144.03	2344.04	1845.9
32.43	2048.4	2279.85	2279.85	2362.92	2732.12	2218.05	2003.08	2499.16	1879.54	2544.56	2281.2	2106.98	2389.5	2437.69	2239.16	2626.82	2026.61	2305.29	2385.44	3114.43	2108	2360.79	2395.42	2537.61	2565.77	1985.45	1917.77	2486.12	2909.74	2218.59	2181.67	2538.79	2247.22	2070.22	1827.25	1735.43	2216.96	2436.67	2169.02	2466.55	2380.97	2455.9	2328.22	2269.97	1966.1	1906.55	2296.63	2187.29	2245.49
32.44	2008.66	2045.71	2045.71	2441.47	2619.33	2119.21	2301.78	2712.88	2283.66	2391.95	2214.57	2357.64	2608.09	2320.31	3003.75	2341.06	2465.11	2705.31	2134.71	2724.95	2701.35	2272.88	2996.9	2745	1944.96	2547.38	2483.1	2262.87	2336.92	2387.05	2225.6	2187.4	2165.82	1936.71	2232.33	2285.48	2117.76	2168.34	2106.19	2062.01	2197.53	2186.05	2559.33	2071.44	2045.7	2328.81	1907.79	1996.19	2118.7
32.45	2166.14	2393.1	2393.1	2385.74	2337.78	2188.09	2281.1	2102.2	2760	2662.2	2225.57	2382.82	2072.91	2488.76	2468.5	2108.61	2465.26	2629.26	2126.71	2224.31	2270.31	2687.12	2436.91	2277.42	2344.98	2179.41	2380.83	2607.78	2227.49	2851.59	1846.55	2437	2385.72	2375.87	2476.47	2359.04	2347.63	2131.41	2069.18	1985.76	2043.71	2382.09	2321.74	2621.85	2368.07	2180.15	2238.21	2104.31	2324.01
32.46	2022	2380.49	2380.49	2500.78	2552.12	2504.8	2289.36	2692.72	2666.37	2323.91	2547.47	2397.97	2509.92	2576.1	2865.84	2172.64	2576.22	2607.45	2497.99	2597.74	2423.93	2835.22	2319.77	2184	2829.61	2822.08	2780.91	2534.17	2648.07	2874.8	2318.48	1942.76	2628.69	2406.2	1990.32	2053.59	1964.31	2304.38	2218.55	2173.01	2882.67	2426.38	2795.49	2226.99	2055.07	2245.66	2022.45	2216.52	2365.07
32.47	2292.18	2873.01	2873.01	2731.94	2567.72	2767.28	2450.41	2889.77	2571.99	2327.74	2152.64	2414.06	2571.27	2656.96	2288.18	2453.29	2395.76	2520.1	2540.11	3262.91	2664.38	2781.52	2449.43	2128.94	2697.79	2378.51	2769.57	2710.09	2429.8	2242.64	2271.33	2128.28	2625.51	2357.5	2074.41	2226.93	2324.89	2321.55	2151.85	2002.27	2643.41	2240.32	2397.45	1830.05	2469.93	1893.82	2638.66	2573.02	2548.71
32.48	2313.84	2674.84	2674.84	2318.58	2471.86	3198.12	2464.48	2469.31	2277.4	2363.32	2667.8	2856.54	2994.15	2734.16	2372.72	2830.43	2318.02	2818.08	2559.24	3110.43	2615.97	2903.91	2940.25	2775.8	2519.04	2341.01	2633.81	2751.48	2657.63	2627.59	2142.56	2469.82	2811.49	2685.63	2655.53	2233.26	2541.38	2319.27	2053.56	2758.76	2353.61	2422.29	2425.18	1949.82	2235.92	2671.48	2632.72	2062.66	2659.77
32.49	2797.38	2811.38	2811.38	2442.17	2459.4	3016.7	3090.87	2036.97	2509.73	3010.72	2660.42	2774.48	2862.75	2449.27	2305.71	2947.84	2412.47	2697.11	3187.95	2907.44	2892.42	2898.49	2574.54	2801.33	2343.35	2471.38	2951.91	2830.3	3334.88	2904.96	2537.14	2030.58	2317.51	2287.23	2199.91	2683.49	2575.58	2884.55	1924.59	2642.93	2607.17	2737.94	2533.12	2371.49	2230.57	2192.58	2489.98	2404.25	2388.39
32.5	2939.58	2918.27	2918.27	2464.51	2228.99	2917.2	2649.57	2943.69	2868.14	2516.38	3063.15	2738.96	3526.2	3048.29	2227.68	2700.44	2903.39	2698.02	2936.11	2885.75	2811.44	2729.15	3018.4	2396.98	2576.66	3462.23	3013.49	3274.41	2984.71	2609.35	2695.87	2577.83	2672.54	2143.87	2713.61	2271.3	2757.86	2727.46	2485.34	2679.87	2536.76	2867.76	2420.74	2402.12	2316.29	3003.69	2213.96	2921.32	2374.15
32.51	2336.04	2338.5	2338.5	2478.39	2597.25	2661.23	2810.21	2764.74	2840.03	2692.45	2991.36	2515.61	2891.07	3001.58	2670.1	2350.3	2953.77	2884.65	2389.36	3461.11	2769.39	3299.13	3052.01	3335.16	2833.43	2747.31	3083.03	2696.79	2917.08	2588.86	2708.6	2455.72	2525.49	2607.12	2682.9	1999.57	2665.77	2393.48	2264.74	2691.25	2340.68	2495.52	2676.32	2816.52	2329.6	2755.14	2351.8	2036.37	2910.91
32.52	2276.1	2973.26	2973.26	3074.78	2956.06	2897.57	2876.34	3058.46	3066.85	3093.09	3012.76	2995.95	2966.99	3435.9	2786.72	2617.6	3089.73	2672.03	3228.26	3092.47	2753.96	2789.29	2783.14	3037.08	3287.65	2668.34	2701.51	2897.53	2947.64	3321.19	2664.14	2561.74	2891.59	2434.88	2964.65	2660.02	2646.44	2759.8	3001.24	2407.82	2714.99	2727.96	2668.77	2567.9	2682.23	2882.87	2184.3	2352.5	2739.6
32.53	2996.74	2663.8	2663.8	2978.12	2974.42	2584.4	2622.54	2529.31	3203.52	2874.46	2410.03	2820.1	2915.88	2625.73	2551.72	2886.94	3288.83	2475.62	3002.39	2815.13	3253.89	2786.85	2711.46	3261.98	2817.59	2748.51	2327.16	2793.85	2946.8	2953.78	2761.72	2457.62	2365.8	2447.74	2850.64	2622.89	2908.33	2999.08	3054.67	2504.85	2483.25	2529.09	2845.61	2945.23	2913.85	2931.59	2252.87	2901.88	3057.37
32.54	2734.96	2782.78	2782.78	2560.47	2758.83	2665.08	2962.28	2974.7	3225.25	2773.6	2631.07	3083.18	3009.19	2814.66	2871.56	2826.91	2838.33	2714.14	2568.98	2493.91	3032.95	2667.7	2969.84	2541.08	3069.2	3307.02	2915.19	2828.35	3098.55	3193.43	2740.61	3081.67	2789.48	2321.53	3313.74	3001.57	2491.41	2529.81	2455.69	2646.49	2574.07	2238.32	2704.12	2900.26	2481.14	2593.03	2374.03	3050.17	2718.55
32.55	2575.16	2472.93	2472.93	3200.18	3001.3	2950.05	3152.52	2953.65	2719.15	2365.37	3172.83	2918.63	2916.97	3303.16	3177.79	2965.04	2927.2	3182.49	3141.09	3307.33	3265.22	2904.25	2806.72	3035.96	3420.59	3037.42	3481.94	2859.75	2793.42	2674.05	3031.96	2644.99	2683.13	2592.95	2757.88	2693.82	2961.36	3048.03	2853.8	2543.05	2840.97	2973.53	2301.51	3011.66	2801.34	2586.15	2817.08	2824.59	2770.83
32.56	2778.18	2773.31	2773.31	3441.99	3056.04	2755.71	2892.05	2998.94	3187.08	3388.73	3637.65	2974.93	2459.89	3234.03	3130.42	2807.87	3340.57	3305.58	2669.77	3187.18	3185.59	2837.08	3357.07	2958.96	3147.86	3358.67	3408.56	3653.32	3042.46	2630.37	2478.3	2839.02	2756.01	2712.86	2622.47	2329.97	2516.88	3013.14	2830.43	2720.88	2764.76	3087.15	2356.48	2553	2896.63	2652.48	3509.84	2583.94	3302.78
32.57	2586.17	3700.66	3700.66	3226.73	3239.44	3377.02	2737.43	2895.07	3166.99	2933.12	3481	3108.39	2864.56	3283.09	3032.93	3326.32	3261.96	2863.39	2622.21	2824.41	3359.66	3475.67	2877.26	3224.71	3398.65	3119.29	2955.47	3558.05	3186.86	2991.12	3023.4	2377.77	3209.13	2987.48	3262.27	2959.67	2923.68	2334.28	2534.37	3211.68	3710.27	2478.56	3152.3	3030	2996.61	3081.05	3114.62	2922.29	3055.41
32.58	2437.7	3225.96	3225.96	3727.98	3274.06	3789.67	3476.19	2533.95	3002.98	3084.84	3367.47	3216.09	3436.49	3145.08	3248.99	3316.54	3021.28	2490.85	3857.94	3160.94	2953.3	3274.84	3025.96	3291.25	3740.3	3288.11	3473.45	3040.04	3189.14	3080.06	2762.46	2702.21	3286.28	3200.91	2753.6	2904.22	2730.62	2823.03	3351.71	2951.65	3254.04	2838.07	2848.99	2556.21	2662.5	3273.69	3366.94	3098.15	3135.74
32.59	3137.28	3154.91	3154.91	2929.41	2910.9	3616.97	3271.5	3794.29	3187.95	3167.5	2877.9	4008.87	3613.43	3204.11	2898.36	3335.56	3405.42	3337.39	3177.93	3111.38	3354.11	3124.89	2994.87	3388.15	3375.78	3372.82	2955.43	3458.1	3546.62	3098.53	2712.01	2824.6	2869.44	3031.03	3217.97	3012.84	3008.3	3018.82	2770.82	2775.54	3016.9	3053.4	3457.55	2938.36	3190.07	3269.81	3246.51	3270.42	2808.18
32.6	3344.36	3126.96	3126.96	3187.25	2966.14	3613.75	3503.65	3218.53	3872.68	3311.3	3874.8	3133.55	3316.32	3261.9	3006.84	3250.41	3540.05	3587.91	3492.6	3504.5	3086.54	3086.98	3290.99	3209.56	3410.46	3797.67	3107.96	3464.95	2839.42	3317.84	2977.96	3197.73	2971.27	3160.6	3737.01	2860.47	3270.4	2873.51	3355.86	3159.89	3084.31	3064.07	3067.86	3123.82	2930.25	3178.08	3296.42	3085.76	3165.6
32.61	3267.74	3479.5	3479.5	3630	3672.28	3416.59	3335.65	3318.68	4221.73	3293.39	3890.03	3000.76	3364.35	3375.47	3664.26	3361.6	2998.31	3800.9	3314.24	3151	3365.72	2855.18	2543.58	3127.63	3464.08	3048.57	3002.14	3318.12	3117.28	3146.52	3068.38	2609.45	3076.88	3586.8	2675.91	3197.59	2550.29	2938.91	3503.73	3278.39	3012.13	3313.35	3430.96	2837.34	3014.42	2935.84	3185.95	2749.68	3351.87
32.62	3124.34	2942.09	2942.09	3446.27	3480.75	3031.17	3700.21	3053.86	3520.03	2957.4	3629.06	3171.64	3009.81	3311.12	3332.29	3494.05	3033.23	3301.95	3305.74	3747.25	3931.01	3568.99	3370.64	3370.41	3284.64	3424.99	3448.26	3762.03	3176.83	3552.12	3414.98	3063.18	3462.16	3451.44	3100.36	3131.11	2949.72	3044.55	2873.92	3209.71	2763.9	3006	3078.25	3344.22	3165.8	2981.3	2665.24	3230.43	3634.95
32.63	3576.34	3010.92	3010.92	2991.38	3413.56	3424.19	3687.34	3001.96	3750.87	3638.28	3302.02	3322.82	3348.19	3369.42	3079.39	3253.58	3201.94	3622.58	3420.21	3502.93	3195.64	3758.8	3661.96	3714.95	3292.2	3285.82	3747.28	3976.48	3666.68	3527.31	3156.9	3596.14	2874.73	3373.63	3345.22	3409.71	3168.33	3333.96	3007.04	3106.89	3452.26	3599.52	3355.64	4007.93	3324.19	3291.11	3571.3	2870.09	3536.2
32.64	3190.94	3532.38	3532.38	3201.24	3325.12	3708.26	3601.7	3253.47	3872.32	3713.52	3392.03	3089.99	3270.96	3304.47	2999.79	3031.1	3235.57	3546.09	3317.18	3495.06	3817.63	3486.82	3627.32	3422.47	3684.07	3704.35	3448.22	3859.57	3767.11	3316.07	3386.58	3380.54	3513.01	3437.17	3337.74	3697.75	3120.52	3532.36	3075.24	3420.12	3425.15	3595.8	3029.16	3826.42	3596.94	3268.39	3323.94	3840.52	3522.37
32.65	3318.02	4318.81	4318.81	3352.69	3617.56	3384.15	3914.56	3514.83	3887.32	3394.22	3496.3	3431.1	3852.41	3341.75	3249.28	3830.46	3433.31	3346.11	3632.4	3761.67	3916.99	3371.34	3547.74	3479.02	3990.72	3835.18	3278.44	3697.93	4129.41	3749	3418.64	3870.57	3470.05	3152.15	3701.14	3641.33	2915.44	3624.36	3733.05	3251.82	3357.71	3384.68	3430.8	3825.22	3421.89	3618.5	3704.66	3673.66	3259.54
32.66	3616.03	3339.67	3339.67	3885.04	2956.46	3623.47	3081.41	3617.33	3680.03	3903.27	4072.29	3751.16	3984.04	3464.41	3408.53	3854.69	3209.21	3290.09	3465.16	3386.85	3388.96	3294.9	3376.49	3100.91	3386.28	3719.19	3450.9	3544.17	3583.85	3593.22	3468.9	3731.35	3491.39	3182.77	3635.38	3631.06	3168.82	3902.92	3354.94	4161.23	3332.89	3146.61	3855.56	3410.51	3844.24	3446.54	4073.03	3053.44	3378.78
32.67	3155.24	3680.73	3680.73	3398.24	3850.7	3279.49	3878.48	3573.28	3468.1	4152.32	3893.03	3251.29	3143.75	3318.57	3677.89	3696.96	3341.12	3534.51	3457.33	3635.34	3699.87	3230.43	3259.3	3693.96	3761.18	3439.64	3599.27	3797.13	3961.66	3108.2	2428.08	3586.32	3642.81	3289.67	2921.48	2908.15	3623.9	3784.66	3677.4	3420.28	3578.82	3635.31	3594.28	3641.09	3003.78	3119.97	3447.56	3039.88	4003.63
32.68	3887.86	3513.73	3513.73	3520.29	3622.61	3887.28	3605.05	3817.07	3806.53	3897.73	3293.28	3755.74	3906.36	3883.57	3700.27	3768.51	3629.46	3276.6	3631.64	3388.48	4186.25	3612.87	3305.62	3622.03	3609.53	3538.26	3173.35	3591.86	3940.76	3168.95	3188.81	3326.46	3261.91	3645.52	3332.79	3539.16	3854.18	3627.1	3126.21	3447.21	3453.14	3701.74	3867.26	3793.06	3917.43	3831.62	4096.06	3616.14	4124.33
32.69	3528.04	3829.48	3829.48	3583.03	3880.98	3682.36	3355.22	2851.57	3151.68	3618.63	3741.22	4145.47	3621.63	3784.69	3327.32	3722.3	3863.88	3656.84	3421.14	3407.89	3702.5	3696.94	3803.23	3654.58	4124.39	3505.35	3913.83	4007.01	3848.15	3745.77	3324.98	3554.64	3427.69	3372.17	3451.36	3499.32	3874.35	3123.66	3646.49	3090.11	3873.72	4149.72	3765.51	4313.67	3688.09	3668.45	3804.56	3703.3	3987.16
32.7	3731.39	3371.2	3371.2	3514.63	3917.7	3719.16	3586.31	3463.38	3852.32	3508.71	3682.85	3869.84	3740.65	3762.29	4025.02	3260.35	3611.73	3841.35	4065.25	3845.46	4218.66	3984.66	3847.18	3544.27	3488.23	2981.03	3448.66	3824.79	3864.42	3435.34	3609.61	3523.47	3214.68	3524.4	3834.93	3461.49	3553.84	3249.24	3811.76	3061.26	3459.3	3896.92	3615.08	4040.39	4084.88	3918.23	3568.29	3566.8	3664.51
32.71	3954.43	3481.37	3481.37	3200.32	4212.15	3909.28	4014.62	4232.31	3534.64	3675.93	3743.98	4035.13	4181.51	3815.26	3920.55	3560.26	3803.21	4064.58	3622.59	3269.84	4189.35	3569.99	4102.6	3821.19	3851.62	3332.04	3645.49	4163.73	3793.29	3895.54	3508.93	3246.47	3736.96	3537.97	3650.13	3500.42	3516.08	3465.08	3811.67	3757.84	3914.25	3603.17	3745.37	4096.65	3228.23	3713.67	3674.19	3761.65	3868.93
[truncated: 2,729 more rows]
[truncated: 50 more columns]

## Sheet: Figure 3
Figure 3a	6V/30CeAl									30CeAl										Figure 3b	6V/30CeAl																6V/Al
[truncated: 519 more rows]
[truncated: 2,109 more columns]

## Sheet: Figure 4
Figure 4d
[truncated: 13 more rows]

## Sheet: Figure S1
Figure S1i													Figure S1j													Figure S1k													Figure S1l
[truncated: 8,185 more rows]

[truncated: 19 more sheets: Figure S2, Figure S3, Figure S5, Figure S6, Figure S7, Figure S8, Figure S9, Figure S11, Figure S12, Figure S13, Figure S14, Figure S15, Figure S16, Figure S17, Figure S18, Figure S19, Figure S21, Figure S25, Figure S24]
